# Supplementary material for: Inferring Horizontal Gene Transfer
Source: PLoS Comput Biol. 2015 May 28;11(5):e1004095. doi: 10.1371/journal.pcbi.1004095 (PMC4462595; doi:10.1371/journal.pcbi.1004095)
Supplement: S1 Text — (XML) [file pcbi.1004095.s001.xml]

<mediawiki xmlns="http://www.mediawiki.org/xml/export-0.7/" xmlns:xsi="http://www.w3.org/2001/XMLSchema-instance" xsi:schemaLocation="http://www.mediawiki.org/xml/export-0.7/ http://www.mediawiki.org/xml/export-0.7.xsd" version="0.7" xml:lang="en">
  <siteinfo>
    <sitename>PLoSWiki</sitename>
    <base>http://topicpages.ploscompbiol.org/wiki/Main_Page</base>
    <generator>MediaWiki 1.20.4</generator>
    <case>first-letter</case>
    <namespaces>
      <namespace key="-2" case="first-letter">Media</namespace>
      <namespace key="-1" case="first-letter">Special</namespace>
      <namespace key="0" case="first-letter" />
      <namespace key="1" case="first-letter">Talk</namespace>
      <namespace key="2" case="first-letter">User</namespace>
      <namespace key="3" case="first-letter">User talk</namespace>
      <namespace key="4" case="first-letter">PLoSWiki</namespace>
      <namespace key="5" case="first-letter">PLoSWiki talk</namespace>
      <namespace key="6" case="first-letter">File</namespace>
      <namespace key="7" case="first-letter">File talk</namespace>
      <namespace key="8" case="first-letter">MediaWiki</namespace>
      <namespace key="9" case="first-letter">MediaWiki talk</namespace>
      <namespace key="10" case="first-letter">Template</namespace>
      <namespace key="11" case="first-letter">Template talk</namespace>
      <namespace key="12" case="first-letter">Help</namespace>
      <namespace key="13" case="first-letter">Help talk</namespace>
      <namespace key="14" case="first-letter">Category</namespace>
      <namespace key="15" case="first-letter">Category talk</namespace>
    </namespaces>
  </siteinfo>
  <page>
    <title>Inferring horizontal gene transfer</title>
    <ns>0</ns>
    <id>120</id>
    <revision>
      <id>959</id>
      <timestamp>2012-06-11T14:52:51Z</timestamp>
      <contributor>
        <username>Cdessimoz</username>
        <id>12</id>
      </contributor>
      <comment>Created page with &quot;[[wp:Horizontal Gene Transfer|Horizontal Gene Transfer]] (HGT) occurs when a host genome obtains foreign DNA in a process that circumvents vertical inheritance.  ==Introduction==...&quot;</comment>
      <sha1>4n9bugacx476oxwty8kmc1oufsjvcmc</sha1>
      <text xml:space="preserve" bytes="45332">[[wp:Horizontal Gene Transfer|Horizontal Gene Transfer]] (HGT) occurs when a host genome obtains foreign DNA
in a process that circumvents vertical inheritance.

==Introduction==
Evolutionary processes include mutations, duplications, deletions and insertions of genes and gene
fragments&lt;ref name=&quot;Arber1991&quot; /&gt;. An insertion event that involves two distinct species, where the donor's
genetic material is inserted into the host genome, is referred to as Lateral (or Horizontal) Gene
Transfer (LGT or HGT) &lt;ref name=&quot;Doolittle1999&quot; /&gt; &lt;ref name=&quot;Campbell2000&quot; /&gt; &lt;ref name=&quot;Andersson2005&quot; /&gt;. As LGT is a
historical event working on a large evolutionary scale, often the only evidence of an LGT is in the
genome sequence itself: by analyzing it, computational methods infer lateral gene transfer events.
Detecting LGT is not straightforward due to its reach in shaping genomes: the donor of genetic
material is not constrained by the relatedness to the host, and transfers occur between kingdoms, as
well as within a phylum &lt;ref name=&quot;Nelson1999&quot; /&gt;&lt;ref name=&quot;Zhaxybayeva2006&quot; /&gt; &lt;ref name=&quot;Babic2008&quot; /&gt;.
Based on the principles employed in inferring LGT events, computational methods can be divided in
two broad groups (FIG). We start our survey with the principles that rely on the atypical sequence
composition of LGT candidates in the host genome (FIG). Second, we present the principles that
examine the evolutionary history of the host with respect to the LGT candidate (FIG). We finish
our survey by commenting on the challenges in the evaluation of these methods (FIG).

[[File:LGTInferenceMethodsOverview.png|564px|thumb|center|{{Figure|1}} '''''Principles used in the detection of Lateral Gene Transfer (LGT)'''. Sequence composition-based methods (A) compare LGT candidate's nucleotide composition (A.1), genomic signature
(A.2), or structural features (A.3) to the host's genomic average. Phylogeny-based methods (B) search for incongruence in the evolutionary history of the host and the LGT candidate.
Phylogeny-based methods are further subdivided into explicit methods (B.1) that look for incongruencies between the reference species tree and the gene tree, and implicit methods (B.2)
that look for discordance in sequence similarity among homologous genes.
'']]

==Computational methods used in detecting Lateral Gene Transfer (LGT)==
Computational methods used in genome-wide detection of LGT are more often applied to Prokaryotes than to Eukaryotes, resulting in the unequivocal acceptance of LGT's influence on Prokaryotic evolution&lt;ref name=&quot;Boto2010&quot; /&gt;. Although LGT is known to shape the Eukaryotic genomes, the extent of the influence appears to be lower&lt;ref name=&quot;Keeling2008&quot; /&gt;. Nevertheless, apart from the computational obstacles—not negligible when analyzing the much larger Eukaryotic genomes—most computational methods can be adapted to find LGT in Eukaryotes (e.g. &lt;ref name=&quot;Mallet2010&quot; /&gt;).
===Sequence composition methods===
A number of computational methods for detecting LGT are based on sequence composition: nucleotide composition, oligonucleotide frequencies, or structural features (Figure 1 A). In the context of these methods, if a fragment of the genome strongly deviates from the genomic average, it is a possible lateral transfer.

====Nucleotide composition: GC content and codon usage bias====
The Bacterial GC content falls within a wide range (Fig. 2): on the one end is Carsonella ruddii with GC content of 16.5% &lt;ref name=&quot;Nakabachi2006&quot; /&gt; and on the other is Anaeromyxobacter dehalogenans with GC content of 75% &lt;ref name=&quot;Liu2008&quot; /&gt;. Even within a closely related group of
α-Proteobacteria values range from about 30% to about 65%&lt;ref name=&quot;Bentley2004&quot; /&gt;. Such differences are exploited in detecting LGT events: a strikingly different GC content of a genome segment is an indication of its foreign origin &lt;ref name=&quot;Daubin2003&quot; /&gt;.
The evolutionary processes determining GC content are reflected in the host's preference for certain synonymous codons—codon usage bias &lt;ref name=&quot;Grantham1981&quot;/&gt; &lt;ref name=&quot;Supek2010&quot; /&gt;. In fact, codon usage bias was the detection method used in one of the first methodical assessments of LGT in Escherichia coli &lt;ref name=&quot;Lawrence1998&quot; /&gt;. Two features characterized LGT candidate genes: first, they had a strong codon usage bias, and second, the preferred codons of LGT candidate genes were distinct from those preferred in the host's genome.
====Genomic signature====
GC content and codon usage bias rely on mononucleotide frequency, either in the entire genome or in the particular positions in the genome; the extended vocabulary of oligonucleotide frequency should allow more discriminatory power. In fact, the oligonucleotide frequency varies less along a genome than between genomes, leading to the concept of a genomic signature&lt;ref name=&quot;Campbell1999&quot; /&gt; &lt;ref name=&quot;Deschavanne2000&quot; /&gt;: a deviation from the genomic signature makes the fragment an LGT candidate.
=====Oligonucleotide frequencies=====
The simplest oligonucleotide used as a genomic signature is a dinucleotide. For example, a genomic signature based on the dinucleotide frequencies of the third nucleotide in a codon and the first nucleotide in the following codon accounts for the dinucleotide least restricted by amino acid preference and codon usage&lt;ref name=&quot;Hooper2002&quot; /&gt;. Similarly, tetranucleotide frequencies in a sliding window—e.g. 5 kb with a step of 0.5 kb&lt;ref name=&quot;Dufraigne2005&quot; /&gt; —can be used to find fragments that are possible lateral transfers.
=====Modeling the genomic signature=====
A more complex way of capturing the genomic signature uses, instead of the frequency, a model of a set of typical host genes. In case of a Markov model-based approach, the model includes a transition probability matrix derived using typical genes&lt;ref name=&quot;Cortez2009&quot; /&gt;; in case of a Bayesian model, the posterior probabilities of a sequence are calculated based on the typical genomic signatures &lt;ref name=&quot;Nakamura2004&quot; /&gt;.
=====Structural features=====
Just as the nucleotide composition of a DNA molecule can be represented by a sequence of letters, its structural features can be encoded in a numerical sequence. The structural features include interaction energies between neighboring base pairs (&lt;ref name=&quot;Ornstein1978&quot; /&gt;), the twist that makes two bases of a pair non-coplanar &lt;ref name=&quot;elHassan1996&quot; /&gt;, or DNA deformability induced by the proteins shaping the chromatin &lt;ref name=&quot;Olson1998&quot; /&gt;.
The autocorrelation analysis of this numerical sequence shows characteristic periodicities in complete genomes &lt;ref name=&quot;Herzel1999&quot; /&gt;. In fact, upon detecting Archaea-like regions in the thermophilic Bacteria T. maritima&lt;ref name=&quot;Nelson1999&quot; /&gt;, periodicity spectra of these regions were compared to the periodicity spectra of the homologous regions in the Archaea Pyrococcus horikoshii&lt;ref name=&quot;Worning2000&quot; /&gt;. The revealed similarities in the periodicity were strong supporting evidence for a case of massive LGT between two kingdoms, Bacteria and Archaea.
====Limitations of sequence composition methods====
To detect LGT, sequence composition methods need the host's average signature to be clearly recognizable: not accounting for the host's intra-genomic variability results in overpredictions—flagging native segments as possible LGT events &lt;ref name=&quot;Guindon2001&quot; /&gt;. For example, the GC content of the third codon position is lower close to the replication terminus&lt;ref name=&quot;Deschavanne1995&quot; /&gt;.
Just as important, the transferred segments need to exhibit the donor's signature. However, this might not be the case for ancient transfers: the transferred segments are subject to the same mutational processes as the rest of the host genome so their distinct signatures ameliorate&lt;ref name=&quot;Lawrence1997&quot; /&gt;. Similarly, if the inserted segment was previously adapted to the host's genome, as is the case for prophage insertions&lt;ref name=&quot;Vernikos2007&quot; /&gt;, the power of sequence composition methods in detecting LGT is reduced.
A notable example for a reduced power of the sequence composition methods is the one of Bdellovibrio bacteriovorus, a predatory δ-Proteobacterium. The first analysis, based on the Bacterium's homogeneous GC content, found that its genome is resistant to LGT &lt;ref name=&quot;Rendulic2004&quot; /&gt;. However, subsequent research using phylogenetic analysis identified a number of ancient LGT events in the genome &lt;ref name=&quot;Gophna2006&quot; /&gt;.

===Phylogenetic methods===
The use of phylogenetic analysis in the detection of LGT was advanced by the availability of many newly sequenced genomes. Phylogenetic methods detect inconsistencies in gene and genome evolutionary history in two ways: 1) by reconstructing the gene tree and reconciling it with the reference species tree (explicit methods) or 2) by implicitly examining gene history, e.g. its pattern of presence/absence in species or expected/unexpected evolutionary distance from its gene family (Fig. 1 B).
====Explicit phylogenetic methods====
To find LGT events, explicit phylogenetic methods first reconstruct the reference tree and then reconcile the gene and reference tree, both computationally demanding procedures. To reduce computational complexity, explicit phylogenetic methods either focus on smaller phylogenetic groups such as one phylum (tests of topologies), or borrow from the dynamic programming paradigm by deconstructing the problem, the gene tree, into smaller parts (genome spectral approaches and subtree pruning and regrafting).
=====Tests of topologies=====
Gene trees and the reference tree can be directly compared using likelihood-based tests of topology, e.g. Kishino-Hasegawa (KH), Shimodara-Hasegawa (SH), and Approximately Unbiased (AU) test&lt;ref name=&quot;Goldman2000&quot; /&gt;&lt;ref name=&quot;Shimodaira1999&quot; /&gt;&lt;ref name=&quot;Shimodaira2002&quot; /&gt;. Each test compares the alignment of homologs used to create the gene tree to the reference topology. If the reference topology is rejected by the alignment, evolutionary histories are inconsistent. When these inconsistencies cannot be explained using a small number of non-lateral events such as gene loss or mutational change, an LGT event is inferred.
One such analysis checked for LGT in groups of homologs—best bidirectional hits—of the γ-Proteobacterial lineage&lt;ref name=&quot;Lerat2003&quot; /&gt;. Reference trees were reconstructed in
one of three ways: 1) using the highly conserved small subunit ribosomal RNA (SSU RNA) sequences, 2) using a consensus of the available gene trees, or 3) using concatenated alignments of orthologs. The combination of data and tree building methods resulted in six reference tree topologies. The failure to reject the six evaluated topologies—and the rejection of seven alternative topologies—was interpreted as evidence for a small number of LGT events in the selected groups.

=====Genome spectral approaches=====
The selection of reference topologies in the example above was guided by the principle of 'best practice', limiting the number of analyzed reference trees to 13 out of 13 749 310 575 possible unrooted tree topologies&lt;ref name=&quot;Bapteste2004&quot; /&gt;. In an ideal case, all reference tree topologies should be evaluated, a feasible task when the analysis includes four or five taxa&lt;ref name=&quot;Zhaxybayeva2004&quot; /&gt;. However, the number of possible topologies for a larger number of taxa increases dramatically (TODO Fig. 3 A). Methods that deconstruct the tree into smaller pieces—bipartitions or quartets—were introduced to circumvent the problem of unreasonable computing time.
=====Bipartitions=====
When the reference tree is deconstructed by removing one edge, two unconnected sub-trees represent a bipartition. If two bipartitions can exist on one gene tree, they are compatible. Otherwise, they are conflicting.
The first step in the bipartition analysis is selecting strongly supported bipartitions: those created by deconstructing a node of high confidence—e.g. a node with a bootstrap value above a threshold. In the second step, each strongly supported bipartition is mapped to all available gene trees, counting the compatible and conflicting bipartitions. Finally, a gene family found to have many conflicting
strongly supported bipartitions is considered to have LGT candidates&lt;ref name=&quot;Zhaxybayeva2004&quot; /&gt;.
=====Quartet decomposition=====
A similar principle of deconstructing the tree was used in quartet decomposition&lt;ref name=&quot;Zhaxybayeva2006&quot; /&gt;. All possible four-taxa sub-trees of the reference tree were compared with the available gene trees. If the topology of the quartet is embedded in the gene tree, the quartet is compatible with the gene tree. Similar to the bipartition analysis, candidate LGT events were flagged when the strongly supported embedded quartet disagreed with the gene tree.
=====Subtree Pruning and Regrafting (SPR)=====
A mechanistic way of modeling an LGT event on the reference tree is to first cut an edge (prune the tree) and then regraft the sub-tree to another edge. If the gene tree was topologically consistent with the original reference tree, the editing results in an inconsistency. Similarly, when the original gene tree is inconsistent with the reference tree, it is possible to prune and regraft the reference tree to obtain a consistent topology. By interpreting the edit path of pruning and regrafting one can flag LGT candidate nodes and infer the host and the donor genomes&lt;ref name=&quot;Beiko2005&quot; /&gt;.
The computational challenge lies in finding the optimal edit path—the one that requires the least number of steps&lt;ref name=&quot;Hein1995&quot; /&gt;&lt;ref name=&quot;Allen2001&quot; /&gt;, and different strategies are used in solving the problem. For example, the HorizStory algorithm&lt;ref name=&quot;MacLeod2005&quot; /&gt; reduces the problem by first eliminating the consistent nodes; recursive pruning and regrafting reconciles the reference tree with the gene tree and optimal edits are interpreted as LGT events. 

=====Limitations of explicit phylogenetic methods=====
The main limitation of the explicit phylogenetic methods is the reference tree topology, as the selection of its reconstruction method is still controversial due to the statistical bias involved in creating the reference tree&lt;ref name=&quot;Hilario1993&quot; /&gt;&lt;ref name=&quot;Brown1994&quot; /&gt; &lt;ref name=&quot;Nesb2001&quot; /&gt;.
Even if there is no doubt in the reference tree, the conflicting phylogenies can be the result of an unrecognized paralogy or a gene loss, as well as an LGT event. Moreover, inferred LGT scenarios are not necessarily unique. For example, SPR can provide conflicting scenarios with the same number of minimal tree edits. Similarly, the most parsimonious solution in tree reconciliation does not need to be the correct one.
Explicit phylogenetic methods allow a direct inference of the donor node. The limitation to keep in mind is that this node also represents all the extinct and unsequenced taxa, so the primary donor is not exactly pinpointed.
The availability of genomes included in the analysis limits the application for two more reasons: first, the computational complexity of reconstructing a gene tree or a species tree is still a challenge. Second, long branch attraction will confound the interpretation when fast evolving orthologous groups are considered.
====Implicit phylogenetic methods –evolutionary distance====
In comparative genomics, estimations of evolutionary distance are equivalent to estimating sequence similarity—the number of per-site substitutions since the genes diverged from their common
9
ancestor. If a gene has unexpected evolutionary distance from the reference, e.g. its gene family or the genomic average, implicit phylogenetic methods infer an LGT event.
=====Correlating sequence similarity=====
For a group of orthologs—homologs that started diverging after a speciation event—the molecular clock hypothesis states that the evolutionary distances of genes are proportional to the evolutionary distances of the respective genomes&lt;ref name=&quot;Bromham2003&quot; /&gt;. If a group of orthologs contains xenologs—genes obtained in an LGT event—the proportionality of evolutionary relationships will hold for orthologs, but not for laterally transferred genes &lt;ref name=&quot;Novichkov2004&quot; /&gt;.
One approach finds violations of the expected evolutionary distances by ranking similarity scores of Open Reading Frames (ORFs) to a &quot;virtual genome&quot;—a collection of ORFs of the respective strains from the GenBank database &lt;ref name=&quot;Clarke2002&quot; /&gt;. If an ORF's evolutionary distance to the virtual genome was inconsistent with the distances of other ORFs from the same genome, the authors inferred an LGT event. Another algorithm for LGT detection compares all pairs of genes in predefined groups of orthologs &lt;ref name=&quot;Dessimoz2008&quot; /&gt;: if a likelihood ratio test of the LGT hypothesis and a hypothesis of no LGT rejects the null, a putative LGT event is inferred. In addition, a pair-wise comparison allows inference of potential donors and provides an estimation of the time since the LGT event.
=====Phyletic profiles—presence and absence of genes=====
A group of orthologs or homologs can be analyzed in terms of the presence/absence of group members in the reference genomes; such patterns are called phyletic profiles&lt;ref name=&quot;Kensche2008&quot; /&gt;. To find LGT events, phyletic profiles are scanned for an unusual distribution of genes.
Arguably, the most straightforward use of phyletic profiles in the detection of LGT is the presence of top-scoring BLAST hits in an unrelated species. For example, when phyletic profiles of the Bacterium T. maritima showed that most of the best BLAST matches are found in the Archeal species and not the closely related Bacteria, Nelson et al. obtained a list of LGT candidate genes&lt;ref name=&quot;Nelson1999&quot; /&gt;; the predictions were later analyzed using structural features of the DNA molecule&lt;ref name=&quot;Worning2000&quot; /&gt; (Section XX).
Absence of a homolog in a group of closely related species is a clue that the examined gene might have arrived via an LGT event. For example, the three facultatively symbiotic Frankia sp. strains are of strikingly different sizes: 5.43 Mbp, 7.50 Mbp and 9.04 Mbp, depending on their range of hosts &lt;ref name=&quot;Normand2007&quot; /&gt;. Marked portions of strain-specific genes had no significant hit in the reference database, and were possibly acquired by LGT transfers from other Bacteria.
Similarly, the three phenotypically diverse E. coli strains, uropathogenic, enterohemorrhagic and benign, share about 40% of the combined gene pool, the core genes; the 60% of strain-specific genes are likely LGT candidates&lt;ref name=&quot;Welch2002&quot; /&gt;. To strengthen the case for the strain-specific genes originating from LGT, Welch and coworkers showed they have a strikingly different codon usage pattern from the core genes and a mostly conserved gene order.
=====Scanning for polymorphic sites=====
Larger stretches of sequence identity allow for multiple homologous recombination sites, so lateral transfer between closely related species often results in the exchange of ORF fractions&lt;ref name=&quot;Ochman2000&quot; /&gt;&lt;ref name=&quot;Papke2004&quot; /&gt;. The analysis of a group of four E. coli and two Shigella flexneri strains revealed that the sequence stretches in common to all six strains contain polymorphic sites, consequences of homologous recombination&lt;ref name=&quot;Mau2006&quot; /&gt;. The method is, however, restricted to the sites in common to all analyzed species, limiting the analysis to a group of closely related organisms.
=====Limitations of implicit phylogenetic methods=====
In principle, implicit phylogenetic methods can detect any of the three sorts of LGT events: insertion of a new gene, insertion of a paralog, and insertion of a xenolog in orthologous gene displacement. However, practical considerations can result in limitations. Evolutionary distance approaches analyze groups of homologs, usually created by grouping best bidirectional hits. If the analysis leaves out groups that do not have a representative in all taxa (ORFans—ORFs present in only one genome—being an extreme example) and/or groups that are too small, only xenologous displacement can be detected.
Moreover, computational search for homologs (and orthologs in particular) is often based on sequence similarity—best BLAST bidirectional hits; the most appropriate candidate, however, does not need to be the top BLAST hit&lt;ref name=&quot;Koski2001&quot; /&gt;).
A list of top sequence similarity hits is used to create phyletic patterns that detect if a gene was lost from the genome; considering gene remnants as lost could inflate the number of LGT events.

==Evaluating LGT inference==
Assessing the methods for the detection of LGT is crucial for the interpretation of their results. However, this is not a trivial task. Although some LGT mechanisms leave telltale clues in the genome and can readily be recognized&lt;ref name=&quot;Zaneveld2008&quot; /&gt;, obtaining an unbiased benchmark is hindered by the large evolutionary scale on which LGT operates.
Just as there are two different computational bases for detecting LGT events—sequence composition and phylogeny—there are corresponding computational strategies for their evaluation (Fig. XX).
One strategy is sequence-based. Inserting known donor genes in the known position of the host genome results in a chimeric genome. The donor and the host sequences can either be obtained from the sequence database (real genomes)&lt;ref name=&quot;Cortez2005&quot; /&gt; or they can be simulated (artificial genomes). Artificial genomes are obtained, for example, using Markov models &lt;ref name=&quot;Azad2005&quot; /&gt; or by simulating whole-genome evolution &lt;ref name=&quot;Galtier 2007&quot; /&gt;.
The other strategy is based on swapping branches on the phylogenetic tree. This implementation is simpler than the sequence-based evaluation. However, the major drawback is that only explicit phylogenetic methods can be tested.

[[File:SimulationOfLGTOverview.png|564px|thumb|center|{{Figure|2}} '''''Strategies used to simulate LGT events'''. (A) chimeric genomes are created by merging parts of different
genomes - real or artificial, and (B) the tree topology is modified by regrafting nodes of the tree.'']]

==Conclusions==
Computational methods used in inferring lateral gene transfer are based on two principles: one is sequence composition and the other is evolutionary history. Sequence composition-based methods look for deviations from the genomic average and need only the genome under study for the analysis. Straightforward as they are in the principles, they cannot detect the donor genome, and the signal is lost for ancient transfers. Phylogenetic methods are able to pinpoint the donor and are not sensitive to amelioration of the donor sequence; they are, however, often restricted to detecting xenologous gene displacement, either by the principle itself (explicit phylogeny-based methods) or practical considerations (implicit phylogeny-based methods).
Due to the heterogeneity of the methods used in detecting LGT, a comprehensive assessment of all principles used in the detection of LGT still does not exist. However, case studies on nitrogen fixation genes &lt;ref name=&quot;Kechris2006&quot; /&gt; and studies using artificial genomes&lt;ref name=&quot;Azad2011&quot; /&gt; show the potential of benchmarking and subsequent refinement in providing a clearer picture of the direction and the impact of lateral gene transfer.

For now, the conclusions about the power of various LGT detection principles largely depend on the theoretical considerations of the detection principles employed. We therefore see potential for a database with the benchmarking results. It would provide a reference set, not only to establish the weak and strong points of the current methods, but also to put exact numbers on the accuracy and guide the development of new methods. Most importantly, we would obtain a more precise estimate of LGT and gain insight in understanding the evolutionary history of modern genomes.
==Acknowledgements==
 Fran, Jelena, Daniel, Steffan provided constructive comments.

==References==
&lt;references&gt;
&lt;ref name=&quot;Abby2010&quot; &gt;Abby, Sophie, Eric Tannier, Manolo Gouy, and Vincent Daubin. 2010.  Detecting lateral gene transfers by statistical reconciliation of phylogenetic forests.  BMC Bioinformatics 11 (1) (June): 324. doi:10.1186/1471-2105-11-324.&lt;/ref&gt;
&lt;ref name=&quot;Allen2001&quot; &gt;Allen, Benjamin L., and Mike Steel. 2001.  Subtree Transfer Operations and Their Induced Metrics on Evolutionary Trees.  Annals of Combinatorics 5 (1) (June): 1-15. doi:10.1007/s00026-001-8006-8.&lt;/ref&gt;
&lt;ref name=&quot;Andersson2005&quot; &gt;Andersson, J O. 2005.  Lateral gene transfer in eukaryotes.  Cellular and Molecular Life Sciences: CMLS 62 (11) (June): 1182-1197. doi:10.1007/s00018-005-4539-z.&lt;/ref&gt;
&lt;ref name=&quot;Arber1991&quot; &gt;Arber, W. 1991.  Elements in microbial evolution.  Journal of Molecular Evolution 33 (1) (July): 4-12.&lt;/ref&gt;
&lt;ref name=&quot;Azad2005&quot; &gt;Azad, Rajeev K, and Jeffrey G Lawrence. 2005.  Use of Artificial Genomes in Assessing Methods for Atypical Gene Detection.  PLoS Comput Biol 1 (6) (November 11): e56. doi:10.1371/journal.pcbi.0010056.&lt;/ref&gt;
&lt;ref name=&quot;Azad2007&quot; &gt;Azad, Rajeev K, and Jeffrey G Lawrence. 2007.  Detecting laterally transferred genes: use of entropic clustering methods and genome position.  Nucleic Acids Research 35 (14): 4629-4639. doi:10.1093/nar/gkm204.&quot; &lt;/ref&gt;
&lt;ref name=&quot;Azad2011&quot; &gt;Azad, Rajeev K., and Jeffrey G. Lawrence. 2011.  Towards more robust methods of alien gene detection.  Nucleic Acids Research (February 4). doi:10.1093/nar/gkr059. http://nar.oxfordjournals.org/content/early/2011/02/04/nar.gkr059.abstract.&lt;/ref&gt;
&lt;ref name=&quot;Babic2008&quot; &gt;Babic, Ana, Ariel B Lindner, Marin Vulic, Eric J Stewart, and Miroslav Radman. 2008.  Direct visualization of horizontal gene transfer.  Science (New York, N.Y.) 319 (5869) (March 14): 1533-1536. doi:10.1126/science.1153498.&lt;/ref&gt;
&lt;ref name=&quot;Bapteste2004&quot; &gt;Bapteste, Eric, Yan Boucher, Jessica Leigh, and W Ford Doolittle. 2004.  Phylogenetic reconstruction and lateral gene transfer.  Trends in Microbiology 12 (9) (September): 406-411. doi:10.1016/j.tim.2004.07.002.&lt;/ref&gt;
&lt;ref name=&quot;Becq2010&quot; &gt;Becq, Jennifer, C cile Churlaud, and Patrick Deschavanne. 2010.  A Benchmark of Parametric Methods for Horizontal Transfers Detection.  PLoS ONE 5 (4) (April 1): e9989. doi:10.1371/journal.pone.0009989.&lt;/ref&gt;
&lt;ref name=&quot;Beiko2006&quot; &gt;Beiko, Robert G, and Nicholas Hamilton. 2006.  Phylogenetic identification of lateral genetic transfer events.  BMC Evolutionary Biology 6: 15. doi:10.1186/1471-2148-6-15.&lt;/ref&gt;
&lt;ref name=&quot;Beiko2005&quot; &gt;Beiko, Robert G, Timothy J Harlow, and Mark A Ragan. 2005.  Highways of gene sharing in prokaryotes.  Proc Natl Acad Sci USA 102 (40) (October): 14332 7. doi:10.1073/pnas.0504068102.&lt;/ref&gt;
&lt;ref name=&quot;Bentley2004&quot; &gt;Bentley, Stephen D, and Julian Parkhill. 2004.  Comparative genomic structure of prokaryotes.  Annual Review of Genetics 38: 771-792. doi:10.1146/annurev.genet.38.072902.094318.&lt;/ref&gt;
&lt;ref name=&quot;Boto2010&quot; &gt;Boto, Luis. 2010.  Horizontal gene transfer in evolution: facts and challenges.  Proceedings. Biological Sciences / The Royal Society 277 (1683) (March 22): 819-827. doi:10.1098/rspb.2009.1679.&lt;/ref&gt;
&lt;ref name=&quot;Bromham2003&quot; &gt;Bromham, Lindell, and David Penny. 2003.  The modern molecular clock.  Nature Reviews. Genetics 4 (3) (March): 216-224. doi:10.1038/nrg1020.&lt;/ref&gt;
&lt;ref name=&quot;Brown1994&quot; &gt;Brown, J R, Y Masuchi, F T Robb, and W F Doolittle. 1994.  Evolutionary relationships of bacterial and archaeal glutamine synthetase genes.  Journal of Molecular Evolution 38 (6) (June): 566-576.&lt;/ref&gt;
&lt;ref name=&quot;Campbell2000&quot; &gt;Campbell, A M. 2000.  Lateral gene transfer in prokaryotes.  Theoretical Population Biology 57 (2) (March): 71-77. doi:10.1006/tpbi.2000.1454.&lt;/ref&gt;
&lt;ref name=&quot;Campbell1999&quot; &gt;Campbell, A, J Mr zek, and S Karlin. 1999.  Genome signature comparisons among prokaryote, plasmid, and mitochondrial DNA.  Proceedings of the National Academy of Sciences of the United States of America 96 (16) (August 3): 9184-9189.&lt;/ref&gt;
&lt;ref name=&quot;Clarke2002&quot; &gt;Clarke, G D Paul, Robert G Beiko, Mark A Ragan, and Robert L Charlebois. 2002.  Inferring genome trees by using a filter to eliminate phylogenetically discordant sequences and a distance matrix based on mean normalized BLASTP scores.  Journal of Bacteriology 184 (8) (April): 2072-2080.&lt;/ref&gt;
&lt;ref name=&quot;Cortez2005&quot; &gt;Cortez, Diego Q, Antonio Lazcano, and Arturo Becerra. 2005.  Comparative analysis of methodologies for the detection of horizontally transferred genes: a reassessment of first-order Markov models.  In Silico Biology 5 (5-6): 581-592.&lt;/ref&gt;
&lt;ref name=&quot;Cortez2009&quot; &gt;Cortez, Diego, Patrick Forterre, and Simonetta Gribaldo. 2009.  A hidden reservoir of integrative elements is the major source of recently acquired foreign genes and ORFans in archaeal and bacterial genomes.  Genome Biology 10 (6): R65. doi:10.1186/gb-2009-10-6-r65.&lt;/ref&gt;
&lt;ref name=&quot;Daubin2003&quot; &gt;Daubin, Vincent, Emmanuelle Lerat, and Guy Perri re. 2003.  The source of laterally transferred genes in bacterial genomes.  Genome Biology 4 (9): R57. doi:10.1186/gb-2003-4-9-r57.&lt;/ref&gt;
&lt;ref name=&quot;Deschavanne1995&quot; &gt;Deschavanne, P, and J Filipski. 1995.  Correlation of GC content with replication timing and repair mechanisms in weakly expressed E.coli genes.  Nucleic Acids Research 23 (8) (April 25): 1350-1353.&lt;/ref&gt;
&lt;ref name=&quot;Deschavanne2000&quot; &gt;Deschavanne, P., A. Giron, J. Vilain, C. Dufraigne, and B. Fertil. 2000. Genomic Signature is Preserved in Short DNA Fragments. In Bioinformatic and Bioengineering, IEEE International Symposium on, 0:161. Los Alamitos, CA, USA: IEEE Computer Society. doi:http://doi.ieeecomputersociety.org/10.1109/BIBE.2000.889603.&lt;/ref&gt;
&lt;ref name=&quot;Dessimoz2008&quot; &gt;Dessimoz, Christophe, Daniel Margadant, and Gaston H Gonnet. 2008. DLIGHT - Lateral Gene Transfer Detection Using Pairwise Evolutionary Distances in a Statistical Framework. In Lect Notes Comput Sc, Springer, 4955:315 330. http://www.google.com/search?client=safari&amp;rls=en-us&amp;q=DLIGHT+-+Lateral+Gene+Transfer+Detection+Using+Pairwise+Evolutionary+Distances+in+a+Statistical+Framework&amp;ie=UTF-8&amp;oe=UTF-8.&lt;/ref&gt;
&lt;ref name=&quot;Doolittle1999&quot; &gt;Doolittle, W F. 1999.  Phylogenetic classification and the universal tree.  Science (New York, N.Y.) 284 (5423) (June 25): 2124-2129.&lt;/ref&gt;
&lt;ref name=&quot;Dufraigne2005&quot; &gt;Dufraigne, Christine, Bernard Fertil, Sylvain Lespinats, Alain Giron, and Patrick Deschavanne. 2005.  Detection and characterization of horizontal transfers in prokaryotes using genomic signature.  Nucleic Acids Research 33 (1): e6-e6. doi:10.1093/nar/gni004.&lt;/ref&gt;
&lt;ref name=&quot;Galtier2007&quot; &gt;Galtier, Nicolas. 2007.  A model of horizontal gene transfer and the bacterial phylogeny problem.  Systematic Biology 56 (4) (August): 633-642. doi:10.1080/10635150701546231.&lt;/ref&gt;
&lt;ref name=&quot;GarciaVallv2000&quot; &gt;Garcia-Vallv , S., A. Romeu, and J. Palau. 2000.  Horizontal gene transfer in bacterial and archaeal complete genomes.  Genome Res 10 (11): 1719.&lt;/ref&gt;
&lt;ref name=&quot;Goldman2000&quot; &gt;Goldman, N, J P Anderson, and A G Rodrigo. 2000.  Likelihood-based tests of topologies in phylogenetics.  Systematic Biology 49 (4) (December): 652-670.&lt;/ref&gt;
&lt;ref name=&quot;Gophna2006&quot; &gt;Gophna, Uri, Robert L. Charlebois, and W. Ford Doolittle. 2006.  Ancient lateral gene transfer in the evolution of Bdellovibrio bacteriovorus.  Trends in Microbiology 14 (2) (February): 64-69. doi:10.1016/j.tim.2005.12.008.&lt;/ref&gt;
&lt;ref name=&quot;Grantham1981&quot; &gt;Grantham, R, C Gautier, M Gouy, M Jacobzone, and R Mercier. 1981.  Codon catalog usage is a genome strategy modulated for gene expressivity.  Nucleic Acids Research 9 (1) (January 10): r43-74.&lt;/ref&gt;
&lt;ref name=&quot;Guindon2001&quot; &gt;Guindon, S, and G Perri re. 2001.  Intragenomic base content variation is a potential source of biases when searching for horizontally transferred genes.  Molecular Biology and Evolution 18 (9) (September): 1838-1840.&lt;/ref&gt;
&lt;ref name=&quot;Hallett2001&quot; &gt;Hallett, M. T, and J. Lagergren. 2001. Efficient algorithms for lateral gene transfer problems. In Proceedings of the fifth annual international conference on Computational biology, 149 156. RECOMB  01. New York, NY, USA: ACM. doi:10.1145/369133.369188.&lt;/ref&gt;
&lt;ref name=&quot;elHassan1996&quot; &gt;el Hassan, M A, and C R Calladine. 1996.  Propeller-twisting of base-pairs and the conformational mobility of dinucleotide steps in DNA.  Journal of Molecular Biology 259 (1) (May 31): 95-103. doi:10.1006/jmbi.1996.0304.&lt;/ref&gt;
&lt;ref name=&quot;Hayes1998&quot; &gt;Hayes, W S, and M Borodovsky. 1998.  How to interpret an anonymous bacterial genome: machine learning approach to gene identification.  Genome Research 8 (11) (November): 1154-1171.&lt;/ref&gt;
&lt;ref name=&quot;Hein1995&quot; &gt;Hein, Jotun, Tao Jiang, Lusheng Wang, and Kaizhong Zhang. 1995.  On the Complexity of Comparing Evolutionary Trees.  http://citeseerx.ist.psu.edu/viewdoc/summary?doi=10.1.1.28.861.&lt;/ref&gt;
&lt;ref name=&quot;Hendy1993&quot; &gt;Hendy, Michael D., and David Penny. 1993.  Spectral analysis of phylogenetic data.  Journal of Classification 10 (1) (January): 5-24. doi:10.1007/BF02638451.&lt;/ref&gt;
&lt;ref name=&quot;Herzel1999&quot; &gt;Herzel, H, O Weiss, and E N Trifonov. 1999.  10-11 bp periodicities in complete genomes reflect protein structure and DNA folding.  Bioinformatics (Oxford, England) 15 (3) (March): 187-193.&lt;/ref&gt;
&lt;ref name=&quot;Hilario1993&quot; &gt;Hilario, E, and J P Gogarten. 1993.  Horizontal transfer of ATPase genes--the tree of life becomes a net of life.  Bio Systems 31 (2-3): 111-119.&lt;/ref&gt;
&lt;ref name=&quot;Hooper2002&quot; &gt;Hooper, Sean D, and Otto G Berg. 2002.  Detection of genes with atypical nucleotide sequence in microbial genomes.  Journal of Molecular Evolution 54 (3) (March): 365-375. doi:10.1007/s00239-001-0051-8.&lt;/ref&gt;
&lt;ref name=&quot;Karlin1998&quot; &gt;Karlin, S. 1998.  Global dinucleotide signatures and analysis of genomic heterogeneity.  Current Opinion in Microbiology 1 (5) (October): 598-610.&lt;/ref&gt;
&lt;ref name=&quot;Karlin1998&quot; &gt;Karlin, S, J Mr zek, and A M Campbell. 1998.  Codon usages in different gene classes of the Escherichia coli genome.  Molecular Microbiology 29 (6) (September): 1341-1355.&lt;/ref&gt;
&lt;ref name=&quot;Karlin2001&quot; &gt;Karlin, Samuel. 2001.  Detecting anomalous gene clusters and pathogenicity islands in diverse bacterial genomes.  Trends in Microbiology 9 (7) (July 1): 335-343. doi:10.1016/S0966-842X(01)02079-0.&lt;/ref&gt;
&lt;ref name=&quot;Kechris2006&quot; &gt;Kechris, Katherina J, Jason C Lin, Peter J Bickel, and Alexander N Glazer. 2006.  Quantitative exploration of the occurrence of lateral gene transfer by using nitrogen fixation genes as a case study.  Proceedings of the National Academy of Sciences of the United States of America 103 (25) (June 20): 9584-9589. doi:10.1073/pnas.0603534103.&lt;/ref&gt;
&lt;ref name=&quot;Keeling2008&quot; &gt;Keeling, Patrick J, and Jeffrey D Palmer. 2008.  Horizontal gene transfer in eukaryotic evolution.  Nat Rev Genet 9 (8) (August): 605 18. doi:10.1038/nrg2386.&lt;/ref&gt;
&lt;ref name=&quot;Kensche2008&quot; &gt;Kensche, Philip R, Vera van Noort, Bas E Dutilh, and Martijn A Huynen. 2008.  Practical and theoretical advances in predicting the function of a protein by its phylogenetic distribution.  Journal of the Royal Society, Interface / the Royal Society 5 (19) (February 6): 151-170. doi:10.1098/rsif.2007.1047.&lt;/ref&gt;
&lt;ref name=&quot;Koski2001&quot; &gt;Koski, L B, and G B Golding. 2001.  The closest BLAST hit is often not the nearest neighbor.  Journal of Molecular Evolution 52 (6) (June): 540-542. doi:10.1007/s002390010184.&lt;/ref&gt;
&lt;ref name=&quot;Lawrence1997&quot; &gt;Lawrence, J G, and H Ochman. 1997.  Amelioration of bacterial genomes: rates of change and exchange.  Journal of Molecular Evolution 44 (4) (April): 383-397.&lt;/ref&gt;
&lt;ref name=&quot;Lawrence1998&quot; &gt;Lawrence, J G, and H Ochman.  . 1998.  Molecular archaeology of the Escherichia coli genome.  Proceedings of the National Academy of Sciences of the United States of America 95 (16) (August 4): 9413-9417.&lt;/ref&gt;
&lt;ref name=&quot;Lento1995&quot; &gt;Lento, G M, R E Hickson, G K Chambers, and D Penny. 1995.  Use of spectral analysis to test hypotheses on the origin of pinnipeds.  Molecular Biology and Evolution 12 (1) (January 1): 28 -52.&lt;/ref&gt;
&lt;ref name=&quot;Lerat2003&quot; &gt;Lerat, Emmanuelle, Vincent Daubin, and Nancy A Moran. 2003.  From gene trees to organismal phylogeny in prokaryotes: the case of the gamma-Proteobacteria.  PLoS Biology 1 (1) (October): E19. doi:10.1371/journal.pbio.0000019.&lt;/ref&gt;
&lt;ref name=&quot;Liu2008&quot; &gt;Liu, Zhandong, Santosh S Venkatesh, and Carlo C Maley. 2008.  Sequence space coverage, entropy of genomes and the potential to detect non-human DNA in human samples.  BMC Genomics 9: 509. doi:10.1186/1471-2164-9-509.&lt;/ref&gt;
&lt;ref name=&quot;MacLeod2005&quot; &gt;MacLeod, Dave, Robert L Charlebois, Ford Doolittle, and Eric Bapteste. 2005.  Deduction of probable events of lateral gene transfer through comparison of phylogenetic trees by recursive consolidation and rearrangement.  BMC Evolutionary Biology 5: 27. doi:10.1186/1471-2148-5-27.&lt;/ref&gt;
&lt;ref name=&quot;Mallet2010&quot; &gt;Mallet, Ludovic V, Jennifer Becq, and Patrick Deschavanne. 2010.  Whole genome evaluation of horizontal transfers in the pathogenic fungus Aspergillus fumigatus.  BMC Genomics 11: 171. doi:10.1186/1471-2164-11-171.&lt;/ref&gt;
&lt;ref name=&quot;Mau2006&quot; &gt;Mau, Bob, Jeremy D Glasner, Aaron E Darling, and Nicole T Perna. 2006.  Genome-wide detection and analysis of homologous recombination among sequenced strains of Escherichia coli.  Genome Biology 7 (5): R44. doi:10.1186/gb-2006-7-5-r44.&lt;/ref&gt;
&lt;ref name=&quot;Mirkin2003&quot; &gt;Mirkin, Boris G, Trevor I Fenner, Michael Y Galperin, and Eugene V Koonin. 2003.  Algorithms for computing parsimonious evolutionary scenarios for genome evolution, the last universal common ancestor and dominance of horizontal gene transfer in the evolution of prokaryotes.  BMC Evolutionary Biology 3 (January 6): 2.&lt;/ref&gt;
&lt;ref name=&quot;Nakabachi2006&quot; &gt;Nakabachi, Atsushi, Atsushi Yamashita, Hidehiro Toh, Hajime Ishikawa, Helen E Dunbar, Nancy A Moran, and Masahira Hattori. 2006.  The 160-kilobase genome of the bacterial endosymbiont Carsonella.  Science (New York, N.Y.) 314 (5797) (October 13): 267. doi:10.1126/science.1134196.&lt;/ref&gt;
&lt;ref name=&quot;Nakamura2004&quot; &gt;Nakamura, Yoji, Takeshi Itoh, Hideo Matsuda, and Takashi Gojobori. 2004.  Biased biological functions of horizontally transferred genes in prokaryotic genomes.  Nat Genet 36 (7) (July): 760 6. doi:10.1038/ng1381.&lt;/ref&gt;
&lt;ref name=&quot;Nakhleh2005&quot; &gt;Nakhleh, Luay, Derek Ruths, and Li-san Wang. 2005.  RIATA-HGT: A fast and accurate heuristic for reconstrucing horizontal gene transfer.  PROCEEDINGS OF THE ELEVENTH INTERNATIONAL COMPUTING AND COMBINATORICS CONFERENCE (COCOON 05). LNCS #3595 3595: 84--93.&lt;/ref&gt;
&lt;ref name=&quot;Nelson1999&quot; &gt;Nelson, K E, R A Clayton, S R Gill, M L Gwinn, R J Dodson, D H Haft, E K Hickey, et al. 1999.  Evidence for lateral gene transfer between Archaea and bacteria from genome sequence of Thermotoga maritima.  Nature 399 (6734) (May 27): 323-329. doi:10.1038/20601.&lt;/ref&gt;
&lt;ref name=&quot;Nesb2001&quot; &gt;Nesb , C L, Y Boucher, and W F Doolittle. 2001.  Defining the core of nontransferable prokaryotic genes: the euryarchaeal core.  Journal of Molecular Evolution 53 (4-5) (November): 340-350. doi:10.1007/s002390010224.&lt;/ref&gt;
&lt;ref name=&quot;Normand2007&quot; &gt;Normand, Philippe, Pascal Lapierre, Louis S Tisa, Johann Peter Gogarten, Nicole Alloisio, Emilie Bagnarol, Carla A Bassi, et al. 2007.  Genome characteristics of facultatively symbiotic Frankia sp. strains reflect host range and host plant biogeography.  Genome Research 17 (1) (January): 7-15. doi:10.1101/gr.5798407.&lt;/ref&gt;
&lt;ref name=&quot;Novichkov2004&quot; &gt;Novichkov, Pavel, Marina Omelchenko, Mikhail Gelfand, Andrei Mironov, Yuri Wolf, and Eugene Koonin. 2004.  Genome-Wide Molecular Clock and Horizontal Gene Transfer in Bacterial Evolution.  The Journal of Bacteriology 186 (19) (October): 6575. doi:10.1128/JB.186.19.6575-6585.2004.&lt;/ref&gt;
&lt;ref name=&quot;Ochman2000&quot; &gt;Ochman, H, J G Lawrence, and E A Groisman. 2000.  Lateral gene transfer and the nature of bacterial innovation.  Nature 405 (6784) (May 18): 299-304. doi:10.1038/35012500.&lt;/ref&gt;
&lt;ref name=&quot;Olson1998&quot; &gt;Olson, Wilma K., Andrey A. Gorin, Xiang-Jun Lu, Lynette M. Hock, and Victor B. Zhurkin. 1998.  DNA sequence-dependent deformability deduced from protein DNA crystal complexes.  Proceedings of the National Academy of Sciences 95 (19): 11163 -11168. doi:10.1073/pnas.95.19.11163.&lt;/ref&gt;
&lt;ref name=&quot;Ornstein1978&quot; &gt;Ornstein, Rick L, Robert Rein, Donnal L Breen, and Robert D Macelroy. 1978.  An optimized potential function for the calculation of nucleic acid interaction energies I. Base stacking.  Biopolymers 17 (10) (October 1): 2341-2360. doi:10.1002/bip.1978.360171005.&lt;/ref&gt;
&lt;ref name=&quot;Papke2004&quot; &gt;Papke, R Thane, Jeremy E Koenig, Franc sco Rodr guez-Valera, and W Ford Doolittle. 2004.  Frequent recombination in a saltern population of Halorubrum.  Science (New York, N.Y.) 306 (5703) (December 10): 1928-1929. doi:10.1126/science.1103289.&lt;/ref&gt;
&lt;ref name=&quot;van Passel2005&quot; &gt;van Passel, M W J, A Bart, H H Thygesen, A C M Luyf, A H C van Kampen, and A van der Ende. 2005.  An acquisition account of genomic islands based on genome signature comparisons.  BMC Genomics 6: 163. doi:10.1186/1471-2164-6-163.&lt;/ref&gt;
&lt;ref name=&quot;Poptsova2007&quot; &gt;Poptsova, Maria S, and J Peter Gogarten. 2007.  The power of phylogenetic approaches to detect horizontally transferred genes.  BMC Evolutionary Biology 7: 45. doi:10.1186/1471-2148-7-45.&lt;/ref&gt;
&lt;ref name=&quot;Rendulic2004&quot; &gt;Rendulic, Snjezana, Pratik Jagtap, Andrea Rosinus, Mark Eppinger, Claudia Baar, Christa Lanz, Heike Keller, et al. 2004.  A predator unmasked: life cycle of Bdellovibrio bacteriovorus from a genomic perspective.  Science (New York, N.Y.) 303 (5658) (January 30): 689-692. doi:10.1126/science.1093027.&lt;/ref&gt;
&lt;ref name=&quot;Robinson1981&quot; &gt;Robinson, D. F., and L. R. Foulds. 1981.  Comparison of phylogenetic trees.  Mathematical Biosciences 53 (1-2) (February): 131-147. doi:10.1016/0025-5564(81)90043-2.&lt;/ref&gt;
&lt;ref name=&quot;Shimodaira1999&quot; &gt;Shimodaira, H, and M Hasegawa. 1999.  Multiple Comparisons of Log-Likelihoods with Applications to Phylogenetic Inference.  Molecular Biology and Evolution 16 (8): 1114.&lt;/ref&gt;
&lt;ref name=&quot;Shimodaira2002&quot; &gt;Shimodaira, Hidetoshi. 2002.  An approximately unbiased test of phylogenetic tree selection.  Systematic Biology 51 (3) (June): 492-508. doi:10.1080/10635150290069913.&lt;/ref&gt;
&lt;ref name=&quot;Snel2002&quot; &gt;Snel, Berend, Peer Bork, and Martijn A Huynen. 2002.  Genomes in flux: the evolution of archaeal and proteobacterial gene content.  Genome Research 12 (1) (January): 17-25. doi:10.1101/gr.176501.&lt;/ref&gt;
&lt;ref name=&quot;Supek2010&quot; &gt;Supek, Fran, Nives Skunca, Jelena Repar, Kristian Vlahovicek, and Tomislav Smuc. 2010.  Translational selection is ubiquitous in prokaryotes.  PLoS Genetics 6 (6) (June): e1001004. doi:10.1371/journal.pgen.1001004.&lt;/ref&gt;
&lt;ref name=&quot;Than2007&quot; &gt;Than, Cuong, Derek Ruths, Hideki Innan, and Luay Nakhleh. 2007.  Confounding factors in HGT detection: statistical error, coalescent effects, and multiple solutions.  Journal of Computational Biology: A Journal of Computational Molecular Cell Biology 14 (4) (May): 517-535. doi:10.1089/cmb.2007.A010.&lt;/ref&gt;
&lt;ref name=&quot;Tsirigos2005&quot; &gt;Tsirigos, Aristotelis, and Isidore Rigoutsos. 2005.  A new computational method for the detection of horizontal gene transfer events.  Nucleic Acids Research 33 (3) (January 1): 922 -933. doi:10.1093/nar/gki187.&lt;/ref&gt;
&lt;ref name=&quot;Tu2003&quot; &gt;Tu, Qiang, and Dafu Ding. 2003.  Detecting pathogenicity islands and anomalous gene clusters by iterative discriminant analysis.  FEMS Microbiology Letters 221 (2) (April 25): 269-275.&lt;/ref&gt;
&lt;ref name=&quot;Vernikos2007&quot; &gt;Vernikos, Georgios S, Nicholas R Thomson, and Julian Parkhill. 2007.  Genetic flux over time in the Salmonella lineage.  Genome Biology 8 (6): R100. doi:10.1186/gb-2007-8-6-r100.&lt;/ref&gt;
&lt;ref name=&quot;Welch2002&quot; &gt;Welch, R A, V. Burland, G. Plunkett, P. Redford, P. Roesch, D. Rasko, E L Buckles, et al. 2002.  Extensive mosaic structure revealed by the complete genome sequence of uropathogenic Escherichia coli.  Proc Natl Acad Sci USA 99 (26) (December): 17020 4. doi:10.1073/pnas.252529799.&lt;/ref&gt;
&lt;ref name=&quot;Worning2000&quot; &gt;Worning, P, L J Jensen, K E Nelson, S Brunak, and D W Ussery. 2000.  Structural analysis of DNA sequence: evidence for lateral gene transfer in Thermotoga maritima.  Nucleic Acids Research 28 (3) (February 1): 706-709.&lt;/ref&gt;
&lt;ref name=&quot;Zaneveld2008&quot; &gt;Zaneveld, Jesse R, Diana R Nemergut, and Rob Knight. 2008.  Are all horizontal gene transfers created equal? Prospects for mechanism-based studies of HGT patterns.  Microbiology (Reading, England) 154 (Pt 1) (January): 1-15. doi:10.1099/mic.0.2007/011833-0.&lt;/ref&gt;
&lt;ref name=&quot;Zhaxybayeva2006&quot; &gt;Zhaxybayeva, Olga, J Peter Gogarten, Robert L Charlebois, W Ford Doolittle, and R Thane Papke. 2006.  Phylogenetic analyses of cyanobacterial genomes: quantification of horizontal gene transfer events.  Genome Res 16 (9) (September): 1099 108. doi:10.1101/gr.5322306.&lt;/ref&gt;
&lt;ref name=&quot;Zhaxybayeva2004&quot; &gt;Zhaxybayeva, Olga, Lutz Hamel, Jason Raymond, and J Peter Gogarten. 2004.  Visualization of the phylogenetic content of five genomes using dekapentagonal maps.  Genome Biology 5 (3): R20. doi:10.1186/gb-2004-5-3-r20.&lt;/ref&gt;
&lt;ref name=&quot;Zhaxybayeva2004B&quot; &gt;Zhaxybayeva, Olga, Pascal Lapierre, and J Peter Gogarten. 2004.  Genome mosaicism and organismal lineages.  Trends in Genetics: TIG 20 (5) (May): 254-260. doi:10.1016/j.tig.2004.03.009.&lt;/ref&gt;
&lt;/references&gt;</text>
    </revision>
    <revision>
      <id>960</id>
      <parentid>959</parentid>
      <timestamp>2012-06-11T14:54:27Z</timestamp>
      <contributor>
        <username>Cdessimoz</username>
        <id>12</id>
      </contributor>
      <minor/>
      <comment>/* Acknowledgements */</comment>
      <sha1>7fclggacs9fzhp26c9to89uau6z0luj</sha1>
      <text xml:space="preserve" bytes="45331">[[wp:Horizontal Gene Transfer|Horizontal Gene Transfer]] (HGT) occurs when a host genome obtains foreign DNA
in a process that circumvents vertical inheritance.

==Introduction==
Evolutionary processes include mutations, duplications, deletions and insertions of genes and gene
fragments&lt;ref name=&quot;Arber1991&quot; /&gt;. An insertion event that involves two distinct species, where the donor's
genetic material is inserted into the host genome, is referred to as Lateral (or Horizontal) Gene
Transfer (LGT or HGT) &lt;ref name=&quot;Doolittle1999&quot; /&gt; &lt;ref name=&quot;Campbell2000&quot; /&gt; &lt;ref name=&quot;Andersson2005&quot; /&gt;. As LGT is a
historical event working on a large evolutionary scale, often the only evidence of an LGT is in the
genome sequence itself: by analyzing it, computational methods infer lateral gene transfer events.
Detecting LGT is not straightforward due to its reach in shaping genomes: the donor of genetic
material is not constrained by the relatedness to the host, and transfers occur between kingdoms, as
well as within a phylum &lt;ref name=&quot;Nelson1999&quot; /&gt;&lt;ref name=&quot;Zhaxybayeva2006&quot; /&gt; &lt;ref name=&quot;Babic2008&quot; /&gt;.
Based on the principles employed in inferring LGT events, computational methods can be divided in
two broad groups (FIG). We start our survey with the principles that rely on the atypical sequence
composition of LGT candidates in the host genome (FIG). Second, we present the principles that
examine the evolutionary history of the host with respect to the LGT candidate (FIG). We finish
our survey by commenting on the challenges in the evaluation of these methods (FIG).

[[File:LGTInferenceMethodsOverview.png|564px|thumb|center|{{Figure|1}} '''''Principles used in the detection of Lateral Gene Transfer (LGT)'''. Sequence composition-based methods (A) compare LGT candidate's nucleotide composition (A.1), genomic signature
(A.2), or structural features (A.3) to the host's genomic average. Phylogeny-based methods (B) search for incongruence in the evolutionary history of the host and the LGT candidate.
Phylogeny-based methods are further subdivided into explicit methods (B.1) that look for incongruencies between the reference species tree and the gene tree, and implicit methods (B.2)
that look for discordance in sequence similarity among homologous genes.
'']]

==Computational methods used in detecting Lateral Gene Transfer (LGT)==
Computational methods used in genome-wide detection of LGT are more often applied to Prokaryotes than to Eukaryotes, resulting in the unequivocal acceptance of LGT's influence on Prokaryotic evolution&lt;ref name=&quot;Boto2010&quot; /&gt;. Although LGT is known to shape the Eukaryotic genomes, the extent of the influence appears to be lower&lt;ref name=&quot;Keeling2008&quot; /&gt;. Nevertheless, apart from the computational obstacles—not negligible when analyzing the much larger Eukaryotic genomes—most computational methods can be adapted to find LGT in Eukaryotes (e.g. &lt;ref name=&quot;Mallet2010&quot; /&gt;).
===Sequence composition methods===
A number of computational methods for detecting LGT are based on sequence composition: nucleotide composition, oligonucleotide frequencies, or structural features (Figure 1 A). In the context of these methods, if a fragment of the genome strongly deviates from the genomic average, it is a possible lateral transfer.

====Nucleotide composition: GC content and codon usage bias====
The Bacterial GC content falls within a wide range (Fig. 2): on the one end is Carsonella ruddii with GC content of 16.5% &lt;ref name=&quot;Nakabachi2006&quot; /&gt; and on the other is Anaeromyxobacter dehalogenans with GC content of 75% &lt;ref name=&quot;Liu2008&quot; /&gt;. Even within a closely related group of
α-Proteobacteria values range from about 30% to about 65%&lt;ref name=&quot;Bentley2004&quot; /&gt;. Such differences are exploited in detecting LGT events: a strikingly different GC content of a genome segment is an indication of its foreign origin &lt;ref name=&quot;Daubin2003&quot; /&gt;.
The evolutionary processes determining GC content are reflected in the host's preference for certain synonymous codons—codon usage bias &lt;ref name=&quot;Grantham1981&quot;/&gt; &lt;ref name=&quot;Supek2010&quot; /&gt;. In fact, codon usage bias was the detection method used in one of the first methodical assessments of LGT in Escherichia coli &lt;ref name=&quot;Lawrence1998&quot; /&gt;. Two features characterized LGT candidate genes: first, they had a strong codon usage bias, and second, the preferred codons of LGT candidate genes were distinct from those preferred in the host's genome.
====Genomic signature====
GC content and codon usage bias rely on mononucleotide frequency, either in the entire genome or in the particular positions in the genome; the extended vocabulary of oligonucleotide frequency should allow more discriminatory power. In fact, the oligonucleotide frequency varies less along a genome than between genomes, leading to the concept of a genomic signature&lt;ref name=&quot;Campbell1999&quot; /&gt; &lt;ref name=&quot;Deschavanne2000&quot; /&gt;: a deviation from the genomic signature makes the fragment an LGT candidate.
=====Oligonucleotide frequencies=====
The simplest oligonucleotide used as a genomic signature is a dinucleotide. For example, a genomic signature based on the dinucleotide frequencies of the third nucleotide in a codon and the first nucleotide in the following codon accounts for the dinucleotide least restricted by amino acid preference and codon usage&lt;ref name=&quot;Hooper2002&quot; /&gt;. Similarly, tetranucleotide frequencies in a sliding window—e.g. 5 kb with a step of 0.5 kb&lt;ref name=&quot;Dufraigne2005&quot; /&gt; —can be used to find fragments that are possible lateral transfers.
=====Modeling the genomic signature=====
A more complex way of capturing the genomic signature uses, instead of the frequency, a model of a set of typical host genes. In case of a Markov model-based approach, the model includes a transition probability matrix derived using typical genes&lt;ref name=&quot;Cortez2009&quot; /&gt;; in case of a Bayesian model, the posterior probabilities of a sequence are calculated based on the typical genomic signatures &lt;ref name=&quot;Nakamura2004&quot; /&gt;.
=====Structural features=====
Just as the nucleotide composition of a DNA molecule can be represented by a sequence of letters, its structural features can be encoded in a numerical sequence. The structural features include interaction energies between neighboring base pairs (&lt;ref name=&quot;Ornstein1978&quot; /&gt;), the twist that makes two bases of a pair non-coplanar &lt;ref name=&quot;elHassan1996&quot; /&gt;, or DNA deformability induced by the proteins shaping the chromatin &lt;ref name=&quot;Olson1998&quot; /&gt;.
The autocorrelation analysis of this numerical sequence shows characteristic periodicities in complete genomes &lt;ref name=&quot;Herzel1999&quot; /&gt;. In fact, upon detecting Archaea-like regions in the thermophilic Bacteria T. maritima&lt;ref name=&quot;Nelson1999&quot; /&gt;, periodicity spectra of these regions were compared to the periodicity spectra of the homologous regions in the Archaea Pyrococcus horikoshii&lt;ref name=&quot;Worning2000&quot; /&gt;. The revealed similarities in the periodicity were strong supporting evidence for a case of massive LGT between two kingdoms, Bacteria and Archaea.
====Limitations of sequence composition methods====
To detect LGT, sequence composition methods need the host's average signature to be clearly recognizable: not accounting for the host's intra-genomic variability results in overpredictions—flagging native segments as possible LGT events &lt;ref name=&quot;Guindon2001&quot; /&gt;. For example, the GC content of the third codon position is lower close to the replication terminus&lt;ref name=&quot;Deschavanne1995&quot; /&gt;.
Just as important, the transferred segments need to exhibit the donor's signature. However, this might not be the case for ancient transfers: the transferred segments are subject to the same mutational processes as the rest of the host genome so their distinct signatures ameliorate&lt;ref name=&quot;Lawrence1997&quot; /&gt;. Similarly, if the inserted segment was previously adapted to the host's genome, as is the case for prophage insertions&lt;ref name=&quot;Vernikos2007&quot; /&gt;, the power of sequence composition methods in detecting LGT is reduced.
A notable example for a reduced power of the sequence composition methods is the one of Bdellovibrio bacteriovorus, a predatory δ-Proteobacterium. The first analysis, based on the Bacterium's homogeneous GC content, found that its genome is resistant to LGT &lt;ref name=&quot;Rendulic2004&quot; /&gt;. However, subsequent research using phylogenetic analysis identified a number of ancient LGT events in the genome &lt;ref name=&quot;Gophna2006&quot; /&gt;.

===Phylogenetic methods===
The use of phylogenetic analysis in the detection of LGT was advanced by the availability of many newly sequenced genomes. Phylogenetic methods detect inconsistencies in gene and genome evolutionary history in two ways: 1) by reconstructing the gene tree and reconciling it with the reference species tree (explicit methods) or 2) by implicitly examining gene history, e.g. its pattern of presence/absence in species or expected/unexpected evolutionary distance from its gene family (Fig. 1 B).
====Explicit phylogenetic methods====
To find LGT events, explicit phylogenetic methods first reconstruct the reference tree and then reconcile the gene and reference tree, both computationally demanding procedures. To reduce computational complexity, explicit phylogenetic methods either focus on smaller phylogenetic groups such as one phylum (tests of topologies), or borrow from the dynamic programming paradigm by deconstructing the problem, the gene tree, into smaller parts (genome spectral approaches and subtree pruning and regrafting).
=====Tests of topologies=====
Gene trees and the reference tree can be directly compared using likelihood-based tests of topology, e.g. Kishino-Hasegawa (KH), Shimodara-Hasegawa (SH), and Approximately Unbiased (AU) test&lt;ref name=&quot;Goldman2000&quot; /&gt;&lt;ref name=&quot;Shimodaira1999&quot; /&gt;&lt;ref name=&quot;Shimodaira2002&quot; /&gt;. Each test compares the alignment of homologs used to create the gene tree to the reference topology. If the reference topology is rejected by the alignment, evolutionary histories are inconsistent. When these inconsistencies cannot be explained using a small number of non-lateral events such as gene loss or mutational change, an LGT event is inferred.
One such analysis checked for LGT in groups of homologs—best bidirectional hits—of the γ-Proteobacterial lineage&lt;ref name=&quot;Lerat2003&quot; /&gt;. Reference trees were reconstructed in
one of three ways: 1) using the highly conserved small subunit ribosomal RNA (SSU RNA) sequences, 2) using a consensus of the available gene trees, or 3) using concatenated alignments of orthologs. The combination of data and tree building methods resulted in six reference tree topologies. The failure to reject the six evaluated topologies—and the rejection of seven alternative topologies—was interpreted as evidence for a small number of LGT events in the selected groups.

=====Genome spectral approaches=====
The selection of reference topologies in the example above was guided by the principle of 'best practice', limiting the number of analyzed reference trees to 13 out of 13 749 310 575 possible unrooted tree topologies&lt;ref name=&quot;Bapteste2004&quot; /&gt;. In an ideal case, all reference tree topologies should be evaluated, a feasible task when the analysis includes four or five taxa&lt;ref name=&quot;Zhaxybayeva2004&quot; /&gt;. However, the number of possible topologies for a larger number of taxa increases dramatically (TODO Fig. 3 A). Methods that deconstruct the tree into smaller pieces—bipartitions or quartets—were introduced to circumvent the problem of unreasonable computing time.
=====Bipartitions=====
When the reference tree is deconstructed by removing one edge, two unconnected sub-trees represent a bipartition. If two bipartitions can exist on one gene tree, they are compatible. Otherwise, they are conflicting.
The first step in the bipartition analysis is selecting strongly supported bipartitions: those created by deconstructing a node of high confidence—e.g. a node with a bootstrap value above a threshold. In the second step, each strongly supported bipartition is mapped to all available gene trees, counting the compatible and conflicting bipartitions. Finally, a gene family found to have many conflicting
strongly supported bipartitions is considered to have LGT candidates&lt;ref name=&quot;Zhaxybayeva2004&quot; /&gt;.
=====Quartet decomposition=====
A similar principle of deconstructing the tree was used in quartet decomposition&lt;ref name=&quot;Zhaxybayeva2006&quot; /&gt;. All possible four-taxa sub-trees of the reference tree were compared with the available gene trees. If the topology of the quartet is embedded in the gene tree, the quartet is compatible with the gene tree. Similar to the bipartition analysis, candidate LGT events were flagged when the strongly supported embedded quartet disagreed with the gene tree.
=====Subtree Pruning and Regrafting (SPR)=====
A mechanistic way of modeling an LGT event on the reference tree is to first cut an edge (prune the tree) and then regraft the sub-tree to another edge. If the gene tree was topologically consistent with the original reference tree, the editing results in an inconsistency. Similarly, when the original gene tree is inconsistent with the reference tree, it is possible to prune and regraft the reference tree to obtain a consistent topology. By interpreting the edit path of pruning and regrafting one can flag LGT candidate nodes and infer the host and the donor genomes&lt;ref name=&quot;Beiko2005&quot; /&gt;.
The computational challenge lies in finding the optimal edit path—the one that requires the least number of steps&lt;ref name=&quot;Hein1995&quot; /&gt;&lt;ref name=&quot;Allen2001&quot; /&gt;, and different strategies are used in solving the problem. For example, the HorizStory algorithm&lt;ref name=&quot;MacLeod2005&quot; /&gt; reduces the problem by first eliminating the consistent nodes; recursive pruning and regrafting reconciles the reference tree with the gene tree and optimal edits are interpreted as LGT events. 

=====Limitations of explicit phylogenetic methods=====
The main limitation of the explicit phylogenetic methods is the reference tree topology, as the selection of its reconstruction method is still controversial due to the statistical bias involved in creating the reference tree&lt;ref name=&quot;Hilario1993&quot; /&gt;&lt;ref name=&quot;Brown1994&quot; /&gt; &lt;ref name=&quot;Nesb2001&quot; /&gt;.
Even if there is no doubt in the reference tree, the conflicting phylogenies can be the result of an unrecognized paralogy or a gene loss, as well as an LGT event. Moreover, inferred LGT scenarios are not necessarily unique. For example, SPR can provide conflicting scenarios with the same number of minimal tree edits. Similarly, the most parsimonious solution in tree reconciliation does not need to be the correct one.
Explicit phylogenetic methods allow a direct inference of the donor node. The limitation to keep in mind is that this node also represents all the extinct and unsequenced taxa, so the primary donor is not exactly pinpointed.
The availability of genomes included in the analysis limits the application for two more reasons: first, the computational complexity of reconstructing a gene tree or a species tree is still a challenge. Second, long branch attraction will confound the interpretation when fast evolving orthologous groups are considered.
====Implicit phylogenetic methods –evolutionary distance====
In comparative genomics, estimations of evolutionary distance are equivalent to estimating sequence similarity—the number of per-site substitutions since the genes diverged from their common
9
ancestor. If a gene has unexpected evolutionary distance from the reference, e.g. its gene family or the genomic average, implicit phylogenetic methods infer an LGT event.
=====Correlating sequence similarity=====
For a group of orthologs—homologs that started diverging after a speciation event—the molecular clock hypothesis states that the evolutionary distances of genes are proportional to the evolutionary distances of the respective genomes&lt;ref name=&quot;Bromham2003&quot; /&gt;. If a group of orthologs contains xenologs—genes obtained in an LGT event—the proportionality of evolutionary relationships will hold for orthologs, but not for laterally transferred genes &lt;ref name=&quot;Novichkov2004&quot; /&gt;.
One approach finds violations of the expected evolutionary distances by ranking similarity scores of Open Reading Frames (ORFs) to a &quot;virtual genome&quot;—a collection of ORFs of the respective strains from the GenBank database &lt;ref name=&quot;Clarke2002&quot; /&gt;. If an ORF's evolutionary distance to the virtual genome was inconsistent with the distances of other ORFs from the same genome, the authors inferred an LGT event. Another algorithm for LGT detection compares all pairs of genes in predefined groups of orthologs &lt;ref name=&quot;Dessimoz2008&quot; /&gt;: if a likelihood ratio test of the LGT hypothesis and a hypothesis of no LGT rejects the null, a putative LGT event is inferred. In addition, a pair-wise comparison allows inference of potential donors and provides an estimation of the time since the LGT event.
=====Phyletic profiles—presence and absence of genes=====
A group of orthologs or homologs can be analyzed in terms of the presence/absence of group members in the reference genomes; such patterns are called phyletic profiles&lt;ref name=&quot;Kensche2008&quot; /&gt;. To find LGT events, phyletic profiles are scanned for an unusual distribution of genes.
Arguably, the most straightforward use of phyletic profiles in the detection of LGT is the presence of top-scoring BLAST hits in an unrelated species. For example, when phyletic profiles of the Bacterium T. maritima showed that most of the best BLAST matches are found in the Archeal species and not the closely related Bacteria, Nelson et al. obtained a list of LGT candidate genes&lt;ref name=&quot;Nelson1999&quot; /&gt;; the predictions were later analyzed using structural features of the DNA molecule&lt;ref name=&quot;Worning2000&quot; /&gt; (Section XX).
Absence of a homolog in a group of closely related species is a clue that the examined gene might have arrived via an LGT event. For example, the three facultatively symbiotic Frankia sp. strains are of strikingly different sizes: 5.43 Mbp, 7.50 Mbp and 9.04 Mbp, depending on their range of hosts &lt;ref name=&quot;Normand2007&quot; /&gt;. Marked portions of strain-specific genes had no significant hit in the reference database, and were possibly acquired by LGT transfers from other Bacteria.
Similarly, the three phenotypically diverse E. coli strains, uropathogenic, enterohemorrhagic and benign, share about 40% of the combined gene pool, the core genes; the 60% of strain-specific genes are likely LGT candidates&lt;ref name=&quot;Welch2002&quot; /&gt;. To strengthen the case for the strain-specific genes originating from LGT, Welch and coworkers showed they have a strikingly different codon usage pattern from the core genes and a mostly conserved gene order.
=====Scanning for polymorphic sites=====
Larger stretches of sequence identity allow for multiple homologous recombination sites, so lateral transfer between closely related species often results in the exchange of ORF fractions&lt;ref name=&quot;Ochman2000&quot; /&gt;&lt;ref name=&quot;Papke2004&quot; /&gt;. The analysis of a group of four E. coli and two Shigella flexneri strains revealed that the sequence stretches in common to all six strains contain polymorphic sites, consequences of homologous recombination&lt;ref name=&quot;Mau2006&quot; /&gt;. The method is, however, restricted to the sites in common to all analyzed species, limiting the analysis to a group of closely related organisms.
=====Limitations of implicit phylogenetic methods=====
In principle, implicit phylogenetic methods can detect any of the three sorts of LGT events: insertion of a new gene, insertion of a paralog, and insertion of a xenolog in orthologous gene displacement. However, practical considerations can result in limitations. Evolutionary distance approaches analyze groups of homologs, usually created by grouping best bidirectional hits. If the analysis leaves out groups that do not have a representative in all taxa (ORFans—ORFs present in only one genome—being an extreme example) and/or groups that are too small, only xenologous displacement can be detected.
Moreover, computational search for homologs (and orthologs in particular) is often based on sequence similarity—best BLAST bidirectional hits; the most appropriate candidate, however, does not need to be the top BLAST hit&lt;ref name=&quot;Koski2001&quot; /&gt;).
A list of top sequence similarity hits is used to create phyletic patterns that detect if a gene was lost from the genome; considering gene remnants as lost could inflate the number of LGT events.

==Evaluating LGT inference==
Assessing the methods for the detection of LGT is crucial for the interpretation of their results. However, this is not a trivial task. Although some LGT mechanisms leave telltale clues in the genome and can readily be recognized&lt;ref name=&quot;Zaneveld2008&quot; /&gt;, obtaining an unbiased benchmark is hindered by the large evolutionary scale on which LGT operates.
Just as there are two different computational bases for detecting LGT events—sequence composition and phylogeny—there are corresponding computational strategies for their evaluation (Fig. XX).
One strategy is sequence-based. Inserting known donor genes in the known position of the host genome results in a chimeric genome. The donor and the host sequences can either be obtained from the sequence database (real genomes)&lt;ref name=&quot;Cortez2005&quot; /&gt; or they can be simulated (artificial genomes). Artificial genomes are obtained, for example, using Markov models &lt;ref name=&quot;Azad2005&quot; /&gt; or by simulating whole-genome evolution &lt;ref name=&quot;Galtier 2007&quot; /&gt;.
The other strategy is based on swapping branches on the phylogenetic tree. This implementation is simpler than the sequence-based evaluation. However, the major drawback is that only explicit phylogenetic methods can be tested.

[[File:SimulationOfLGTOverview.png|564px|thumb|center|{{Figure|2}} '''''Strategies used to simulate LGT events'''. (A) chimeric genomes are created by merging parts of different
genomes - real or artificial, and (B) the tree topology is modified by regrafting nodes of the tree.'']]

==Conclusions==
Computational methods used in inferring lateral gene transfer are based on two principles: one is sequence composition and the other is evolutionary history. Sequence composition-based methods look for deviations from the genomic average and need only the genome under study for the analysis. Straightforward as they are in the principles, they cannot detect the donor genome, and the signal is lost for ancient transfers. Phylogenetic methods are able to pinpoint the donor and are not sensitive to amelioration of the donor sequence; they are, however, often restricted to detecting xenologous gene displacement, either by the principle itself (explicit phylogeny-based methods) or practical considerations (implicit phylogeny-based methods).
Due to the heterogeneity of the methods used in detecting LGT, a comprehensive assessment of all principles used in the detection of LGT still does not exist. However, case studies on nitrogen fixation genes &lt;ref name=&quot;Kechris2006&quot; /&gt; and studies using artificial genomes&lt;ref name=&quot;Azad2011&quot; /&gt; show the potential of benchmarking and subsequent refinement in providing a clearer picture of the direction and the impact of lateral gene transfer.

For now, the conclusions about the power of various LGT detection principles largely depend on the theoretical considerations of the detection principles employed. We therefore see potential for a database with the benchmarking results. It would provide a reference set, not only to establish the weak and strong points of the current methods, but also to put exact numbers on the accuracy and guide the development of new methods. Most importantly, we would obtain a more precise estimate of LGT and gain insight in understanding the evolutionary history of modern genomes.
==Acknowledgements==
Fran, Jelena, Daniel, Steffan provided constructive comments.

==References==
&lt;references&gt;
&lt;ref name=&quot;Abby2010&quot; &gt;Abby, Sophie, Eric Tannier, Manolo Gouy, and Vincent Daubin. 2010.  Detecting lateral gene transfers by statistical reconciliation of phylogenetic forests.  BMC Bioinformatics 11 (1) (June): 324. doi:10.1186/1471-2105-11-324.&lt;/ref&gt;
&lt;ref name=&quot;Allen2001&quot; &gt;Allen, Benjamin L., and Mike Steel. 2001.  Subtree Transfer Operations and Their Induced Metrics on Evolutionary Trees.  Annals of Combinatorics 5 (1) (June): 1-15. doi:10.1007/s00026-001-8006-8.&lt;/ref&gt;
&lt;ref name=&quot;Andersson2005&quot; &gt;Andersson, J O. 2005.  Lateral gene transfer in eukaryotes.  Cellular and Molecular Life Sciences: CMLS 62 (11) (June): 1182-1197. doi:10.1007/s00018-005-4539-z.&lt;/ref&gt;
&lt;ref name=&quot;Arber1991&quot; &gt;Arber, W. 1991.  Elements in microbial evolution.  Journal of Molecular Evolution 33 (1) (July): 4-12.&lt;/ref&gt;
&lt;ref name=&quot;Azad2005&quot; &gt;Azad, Rajeev K, and Jeffrey G Lawrence. 2005.  Use of Artificial Genomes in Assessing Methods for Atypical Gene Detection.  PLoS Comput Biol 1 (6) (November 11): e56. doi:10.1371/journal.pcbi.0010056.&lt;/ref&gt;
&lt;ref name=&quot;Azad2007&quot; &gt;Azad, Rajeev K, and Jeffrey G Lawrence. 2007.  Detecting laterally transferred genes: use of entropic clustering methods and genome position.  Nucleic Acids Research 35 (14): 4629-4639. doi:10.1093/nar/gkm204.&quot; &lt;/ref&gt;
&lt;ref name=&quot;Azad2011&quot; &gt;Azad, Rajeev K., and Jeffrey G. Lawrence. 2011.  Towards more robust methods of alien gene detection.  Nucleic Acids Research (February 4). doi:10.1093/nar/gkr059. http://nar.oxfordjournals.org/content/early/2011/02/04/nar.gkr059.abstract.&lt;/ref&gt;
&lt;ref name=&quot;Babic2008&quot; &gt;Babic, Ana, Ariel B Lindner, Marin Vulic, Eric J Stewart, and Miroslav Radman. 2008.  Direct visualization of horizontal gene transfer.  Science (New York, N.Y.) 319 (5869) (March 14): 1533-1536. doi:10.1126/science.1153498.&lt;/ref&gt;
&lt;ref name=&quot;Bapteste2004&quot; &gt;Bapteste, Eric, Yan Boucher, Jessica Leigh, and W Ford Doolittle. 2004.  Phylogenetic reconstruction and lateral gene transfer.  Trends in Microbiology 12 (9) (September): 406-411. doi:10.1016/j.tim.2004.07.002.&lt;/ref&gt;
&lt;ref name=&quot;Becq2010&quot; &gt;Becq, Jennifer, C cile Churlaud, and Patrick Deschavanne. 2010.  A Benchmark of Parametric Methods for Horizontal Transfers Detection.  PLoS ONE 5 (4) (April 1): e9989. doi:10.1371/journal.pone.0009989.&lt;/ref&gt;
&lt;ref name=&quot;Beiko2006&quot; &gt;Beiko, Robert G, and Nicholas Hamilton. 2006.  Phylogenetic identification of lateral genetic transfer events.  BMC Evolutionary Biology 6: 15. doi:10.1186/1471-2148-6-15.&lt;/ref&gt;
&lt;ref name=&quot;Beiko2005&quot; &gt;Beiko, Robert G, Timothy J Harlow, and Mark A Ragan. 2005.  Highways of gene sharing in prokaryotes.  Proc Natl Acad Sci USA 102 (40) (October): 14332 7. doi:10.1073/pnas.0504068102.&lt;/ref&gt;
&lt;ref name=&quot;Bentley2004&quot; &gt;Bentley, Stephen D, and Julian Parkhill. 2004.  Comparative genomic structure of prokaryotes.  Annual Review of Genetics 38: 771-792. doi:10.1146/annurev.genet.38.072902.094318.&lt;/ref&gt;
&lt;ref name=&quot;Boto2010&quot; &gt;Boto, Luis. 2010.  Horizontal gene transfer in evolution: facts and challenges.  Proceedings. Biological Sciences / The Royal Society 277 (1683) (March 22): 819-827. doi:10.1098/rspb.2009.1679.&lt;/ref&gt;
&lt;ref name=&quot;Bromham2003&quot; &gt;Bromham, Lindell, and David Penny. 2003.  The modern molecular clock.  Nature Reviews. Genetics 4 (3) (March): 216-224. doi:10.1038/nrg1020.&lt;/ref&gt;
&lt;ref name=&quot;Brown1994&quot; &gt;Brown, J R, Y Masuchi, F T Robb, and W F Doolittle. 1994.  Evolutionary relationships of bacterial and archaeal glutamine synthetase genes.  Journal of Molecular Evolution 38 (6) (June): 566-576.&lt;/ref&gt;
&lt;ref name=&quot;Campbell2000&quot; &gt;Campbell, A M. 2000.  Lateral gene transfer in prokaryotes.  Theoretical Population Biology 57 (2) (March): 71-77. doi:10.1006/tpbi.2000.1454.&lt;/ref&gt;
&lt;ref name=&quot;Campbell1999&quot; &gt;Campbell, A, J Mr zek, and S Karlin. 1999.  Genome signature comparisons among prokaryote, plasmid, and mitochondrial DNA.  Proceedings of the National Academy of Sciences of the United States of America 96 (16) (August 3): 9184-9189.&lt;/ref&gt;
&lt;ref name=&quot;Clarke2002&quot; &gt;Clarke, G D Paul, Robert G Beiko, Mark A Ragan, and Robert L Charlebois. 2002.  Inferring genome trees by using a filter to eliminate phylogenetically discordant sequences and a distance matrix based on mean normalized BLASTP scores.  Journal of Bacteriology 184 (8) (April): 2072-2080.&lt;/ref&gt;
&lt;ref name=&quot;Cortez2005&quot; &gt;Cortez, Diego Q, Antonio Lazcano, and Arturo Becerra. 2005.  Comparative analysis of methodologies for the detection of horizontally transferred genes: a reassessment of first-order Markov models.  In Silico Biology 5 (5-6): 581-592.&lt;/ref&gt;
&lt;ref name=&quot;Cortez2009&quot; &gt;Cortez, Diego, Patrick Forterre, and Simonetta Gribaldo. 2009.  A hidden reservoir of integrative elements is the major source of recently acquired foreign genes and ORFans in archaeal and bacterial genomes.  Genome Biology 10 (6): R65. doi:10.1186/gb-2009-10-6-r65.&lt;/ref&gt;
&lt;ref name=&quot;Daubin2003&quot; &gt;Daubin, Vincent, Emmanuelle Lerat, and Guy Perri re. 2003.  The source of laterally transferred genes in bacterial genomes.  Genome Biology 4 (9): R57. doi:10.1186/gb-2003-4-9-r57.&lt;/ref&gt;
&lt;ref name=&quot;Deschavanne1995&quot; &gt;Deschavanne, P, and J Filipski. 1995.  Correlation of GC content with replication timing and repair mechanisms in weakly expressed E.coli genes.  Nucleic Acids Research 23 (8) (April 25): 1350-1353.&lt;/ref&gt;
&lt;ref name=&quot;Deschavanne2000&quot; &gt;Deschavanne, P., A. Giron, J. Vilain, C. Dufraigne, and B. Fertil. 2000. Genomic Signature is Preserved in Short DNA Fragments. In Bioinformatic and Bioengineering, IEEE International Symposium on, 0:161. Los Alamitos, CA, USA: IEEE Computer Society. doi:http://doi.ieeecomputersociety.org/10.1109/BIBE.2000.889603.&lt;/ref&gt;
&lt;ref name=&quot;Dessimoz2008&quot; &gt;Dessimoz, Christophe, Daniel Margadant, and Gaston H Gonnet. 2008. DLIGHT - Lateral Gene Transfer Detection Using Pairwise Evolutionary Distances in a Statistical Framework. In Lect Notes Comput Sc, Springer, 4955:315 330. http://www.google.com/search?client=safari&amp;rls=en-us&amp;q=DLIGHT+-+Lateral+Gene+Transfer+Detection+Using+Pairwise+Evolutionary+Distances+in+a+Statistical+Framework&amp;ie=UTF-8&amp;oe=UTF-8.&lt;/ref&gt;
&lt;ref name=&quot;Doolittle1999&quot; &gt;Doolittle, W F. 1999.  Phylogenetic classification and the universal tree.  Science (New York, N.Y.) 284 (5423) (June 25): 2124-2129.&lt;/ref&gt;
&lt;ref name=&quot;Dufraigne2005&quot; &gt;Dufraigne, Christine, Bernard Fertil, Sylvain Lespinats, Alain Giron, and Patrick Deschavanne. 2005.  Detection and characterization of horizontal transfers in prokaryotes using genomic signature.  Nucleic Acids Research 33 (1): e6-e6. doi:10.1093/nar/gni004.&lt;/ref&gt;
&lt;ref name=&quot;Galtier2007&quot; &gt;Galtier, Nicolas. 2007.  A model of horizontal gene transfer and the bacterial phylogeny problem.  Systematic Biology 56 (4) (August): 633-642. doi:10.1080/10635150701546231.&lt;/ref&gt;
&lt;ref name=&quot;GarciaVallv2000&quot; &gt;Garcia-Vallv , S., A. Romeu, and J. Palau. 2000.  Horizontal gene transfer in bacterial and archaeal complete genomes.  Genome Res 10 (11): 1719.&lt;/ref&gt;
&lt;ref name=&quot;Goldman2000&quot; &gt;Goldman, N, J P Anderson, and A G Rodrigo. 2000.  Likelihood-based tests of topologies in phylogenetics.  Systematic Biology 49 (4) (December): 652-670.&lt;/ref&gt;
&lt;ref name=&quot;Gophna2006&quot; &gt;Gophna, Uri, Robert L. Charlebois, and W. Ford Doolittle. 2006.  Ancient lateral gene transfer in the evolution of Bdellovibrio bacteriovorus.  Trends in Microbiology 14 (2) (February): 64-69. doi:10.1016/j.tim.2005.12.008.&lt;/ref&gt;
&lt;ref name=&quot;Grantham1981&quot; &gt;Grantham, R, C Gautier, M Gouy, M Jacobzone, and R Mercier. 1981.  Codon catalog usage is a genome strategy modulated for gene expressivity.  Nucleic Acids Research 9 (1) (January 10): r43-74.&lt;/ref&gt;
&lt;ref name=&quot;Guindon2001&quot; &gt;Guindon, S, and G Perri re. 2001.  Intragenomic base content variation is a potential source of biases when searching for horizontally transferred genes.  Molecular Biology and Evolution 18 (9) (September): 1838-1840.&lt;/ref&gt;
&lt;ref name=&quot;Hallett2001&quot; &gt;Hallett, M. T, and J. Lagergren. 2001. Efficient algorithms for lateral gene transfer problems. In Proceedings of the fifth annual international conference on Computational biology, 149 156. RECOMB  01. New York, NY, USA: ACM. doi:10.1145/369133.369188.&lt;/ref&gt;
&lt;ref name=&quot;elHassan1996&quot; &gt;el Hassan, M A, and C R Calladine. 1996.  Propeller-twisting of base-pairs and the conformational mobility of dinucleotide steps in DNA.  Journal of Molecular Biology 259 (1) (May 31): 95-103. doi:10.1006/jmbi.1996.0304.&lt;/ref&gt;
&lt;ref name=&quot;Hayes1998&quot; &gt;Hayes, W S, and M Borodovsky. 1998.  How to interpret an anonymous bacterial genome: machine learning approach to gene identification.  Genome Research 8 (11) (November): 1154-1171.&lt;/ref&gt;
&lt;ref name=&quot;Hein1995&quot; &gt;Hein, Jotun, Tao Jiang, Lusheng Wang, and Kaizhong Zhang. 1995.  On the Complexity of Comparing Evolutionary Trees.  http://citeseerx.ist.psu.edu/viewdoc/summary?doi=10.1.1.28.861.&lt;/ref&gt;
&lt;ref name=&quot;Hendy1993&quot; &gt;Hendy, Michael D., and David Penny. 1993.  Spectral analysis of phylogenetic data.  Journal of Classification 10 (1) (January): 5-24. doi:10.1007/BF02638451.&lt;/ref&gt;
&lt;ref name=&quot;Herzel1999&quot; &gt;Herzel, H, O Weiss, and E N Trifonov. 1999.  10-11 bp periodicities in complete genomes reflect protein structure and DNA folding.  Bioinformatics (Oxford, England) 15 (3) (March): 187-193.&lt;/ref&gt;
&lt;ref name=&quot;Hilario1993&quot; &gt;Hilario, E, and J P Gogarten. 1993.  Horizontal transfer of ATPase genes--the tree of life becomes a net of life.  Bio Systems 31 (2-3): 111-119.&lt;/ref&gt;
&lt;ref name=&quot;Hooper2002&quot; &gt;Hooper, Sean D, and Otto G Berg. 2002.  Detection of genes with atypical nucleotide sequence in microbial genomes.  Journal of Molecular Evolution 54 (3) (March): 365-375. doi:10.1007/s00239-001-0051-8.&lt;/ref&gt;
&lt;ref name=&quot;Karlin1998&quot; &gt;Karlin, S. 1998.  Global dinucleotide signatures and analysis of genomic heterogeneity.  Current Opinion in Microbiology 1 (5) (October): 598-610.&lt;/ref&gt;
&lt;ref name=&quot;Karlin1998&quot; &gt;Karlin, S, J Mr zek, and A M Campbell. 1998.  Codon usages in different gene classes of the Escherichia coli genome.  Molecular Microbiology 29 (6) (September): 1341-1355.&lt;/ref&gt;
&lt;ref name=&quot;Karlin2001&quot; &gt;Karlin, Samuel. 2001.  Detecting anomalous gene clusters and pathogenicity islands in diverse bacterial genomes.  Trends in Microbiology 9 (7) (July 1): 335-343. doi:10.1016/S0966-842X(01)02079-0.&lt;/ref&gt;
&lt;ref name=&quot;Kechris2006&quot; &gt;Kechris, Katherina J, Jason C Lin, Peter J Bickel, and Alexander N Glazer. 2006.  Quantitative exploration of the occurrence of lateral gene transfer by using nitrogen fixation genes as a case study.  Proceedings of the National Academy of Sciences of the United States of America 103 (25) (June 20): 9584-9589. doi:10.1073/pnas.0603534103.&lt;/ref&gt;
&lt;ref name=&quot;Keeling2008&quot; &gt;Keeling, Patrick J, and Jeffrey D Palmer. 2008.  Horizontal gene transfer in eukaryotic evolution.  Nat Rev Genet 9 (8) (August): 605 18. doi:10.1038/nrg2386.&lt;/ref&gt;
&lt;ref name=&quot;Kensche2008&quot; &gt;Kensche, Philip R, Vera van Noort, Bas E Dutilh, and Martijn A Huynen. 2008.  Practical and theoretical advances in predicting the function of a protein by its phylogenetic distribution.  Journal of the Royal Society, Interface / the Royal Society 5 (19) (February 6): 151-170. doi:10.1098/rsif.2007.1047.&lt;/ref&gt;
&lt;ref name=&quot;Koski2001&quot; &gt;Koski, L B, and G B Golding. 2001.  The closest BLAST hit is often not the nearest neighbor.  Journal of Molecular Evolution 52 (6) (June): 540-542. doi:10.1007/s002390010184.&lt;/ref&gt;
&lt;ref name=&quot;Lawrence1997&quot; &gt;Lawrence, J G, and H Ochman. 1997.  Amelioration of bacterial genomes: rates of change and exchange.  Journal of Molecular Evolution 44 (4) (April): 383-397.&lt;/ref&gt;
&lt;ref name=&quot;Lawrence1998&quot; &gt;Lawrence, J G, and H Ochman.  . 1998.  Molecular archaeology of the Escherichia coli genome.  Proceedings of the National Academy of Sciences of the United States of America 95 (16) (August 4): 9413-9417.&lt;/ref&gt;
&lt;ref name=&quot;Lento1995&quot; &gt;Lento, G M, R E Hickson, G K Chambers, and D Penny. 1995.  Use of spectral analysis to test hypotheses on the origin of pinnipeds.  Molecular Biology and Evolution 12 (1) (January 1): 28 -52.&lt;/ref&gt;
&lt;ref name=&quot;Lerat2003&quot; &gt;Lerat, Emmanuelle, Vincent Daubin, and Nancy A Moran. 2003.  From gene trees to organismal phylogeny in prokaryotes: the case of the gamma-Proteobacteria.  PLoS Biology 1 (1) (October): E19. doi:10.1371/journal.pbio.0000019.&lt;/ref&gt;
&lt;ref name=&quot;Liu2008&quot; &gt;Liu, Zhandong, Santosh S Venkatesh, and Carlo C Maley. 2008.  Sequence space coverage, entropy of genomes and the potential to detect non-human DNA in human samples.  BMC Genomics 9: 509. doi:10.1186/1471-2164-9-509.&lt;/ref&gt;
&lt;ref name=&quot;MacLeod2005&quot; &gt;MacLeod, Dave, Robert L Charlebois, Ford Doolittle, and Eric Bapteste. 2005.  Deduction of probable events of lateral gene transfer through comparison of phylogenetic trees by recursive consolidation and rearrangement.  BMC Evolutionary Biology 5: 27. doi:10.1186/1471-2148-5-27.&lt;/ref&gt;
&lt;ref name=&quot;Mallet2010&quot; &gt;Mallet, Ludovic V, Jennifer Becq, and Patrick Deschavanne. 2010.  Whole genome evaluation of horizontal transfers in the pathogenic fungus Aspergillus fumigatus.  BMC Genomics 11: 171. doi:10.1186/1471-2164-11-171.&lt;/ref&gt;
&lt;ref name=&quot;Mau2006&quot; &gt;Mau, Bob, Jeremy D Glasner, Aaron E Darling, and Nicole T Perna. 2006.  Genome-wide detection and analysis of homologous recombination among sequenced strains of Escherichia coli.  Genome Biology 7 (5): R44. doi:10.1186/gb-2006-7-5-r44.&lt;/ref&gt;
&lt;ref name=&quot;Mirkin2003&quot; &gt;Mirkin, Boris G, Trevor I Fenner, Michael Y Galperin, and Eugene V Koonin. 2003.  Algorithms for computing parsimonious evolutionary scenarios for genome evolution, the last universal common ancestor and dominance of horizontal gene transfer in the evolution of prokaryotes.  BMC Evolutionary Biology 3 (January 6): 2.&lt;/ref&gt;
&lt;ref name=&quot;Nakabachi2006&quot; &gt;Nakabachi, Atsushi, Atsushi Yamashita, Hidehiro Toh, Hajime Ishikawa, Helen E Dunbar, Nancy A Moran, and Masahira Hattori. 2006.  The 160-kilobase genome of the bacterial endosymbiont Carsonella.  Science (New York, N.Y.) 314 (5797) (October 13): 267. doi:10.1126/science.1134196.&lt;/ref&gt;
&lt;ref name=&quot;Nakamura2004&quot; &gt;Nakamura, Yoji, Takeshi Itoh, Hideo Matsuda, and Takashi Gojobori. 2004.  Biased biological functions of horizontally transferred genes in prokaryotic genomes.  Nat Genet 36 (7) (July): 760 6. doi:10.1038/ng1381.&lt;/ref&gt;
&lt;ref name=&quot;Nakhleh2005&quot; &gt;Nakhleh, Luay, Derek Ruths, and Li-san Wang. 2005.  RIATA-HGT: A fast and accurate heuristic for reconstrucing horizontal gene transfer.  PROCEEDINGS OF THE ELEVENTH INTERNATIONAL COMPUTING AND COMBINATORICS CONFERENCE (COCOON 05). LNCS #3595 3595: 84--93.&lt;/ref&gt;
&lt;ref name=&quot;Nelson1999&quot; &gt;Nelson, K E, R A Clayton, S R Gill, M L Gwinn, R J Dodson, D H Haft, E K Hickey, et al. 1999.  Evidence for lateral gene transfer between Archaea and bacteria from genome sequence of Thermotoga maritima.  Nature 399 (6734) (May 27): 323-329. doi:10.1038/20601.&lt;/ref&gt;
&lt;ref name=&quot;Nesb2001&quot; &gt;Nesb , C L, Y Boucher, and W F Doolittle. 2001.  Defining the core of nontransferable prokaryotic genes: the euryarchaeal core.  Journal of Molecular Evolution 53 (4-5) (November): 340-350. doi:10.1007/s002390010224.&lt;/ref&gt;
&lt;ref name=&quot;Normand2007&quot; &gt;Normand, Philippe, Pascal Lapierre, Louis S Tisa, Johann Peter Gogarten, Nicole Alloisio, Emilie Bagnarol, Carla A Bassi, et al. 2007.  Genome characteristics of facultatively symbiotic Frankia sp. strains reflect host range and host plant biogeography.  Genome Research 17 (1) (January): 7-15. doi:10.1101/gr.5798407.&lt;/ref&gt;
&lt;ref name=&quot;Novichkov2004&quot; &gt;Novichkov, Pavel, Marina Omelchenko, Mikhail Gelfand, Andrei Mironov, Yuri Wolf, and Eugene Koonin. 2004.  Genome-Wide Molecular Clock and Horizontal Gene Transfer in Bacterial Evolution.  The Journal of Bacteriology 186 (19) (October): 6575. doi:10.1128/JB.186.19.6575-6585.2004.&lt;/ref&gt;
&lt;ref name=&quot;Ochman2000&quot; &gt;Ochman, H, J G Lawrence, and E A Groisman. 2000.  Lateral gene transfer and the nature of bacterial innovation.  Nature 405 (6784) (May 18): 299-304. doi:10.1038/35012500.&lt;/ref&gt;
&lt;ref name=&quot;Olson1998&quot; &gt;Olson, Wilma K., Andrey A. Gorin, Xiang-Jun Lu, Lynette M. Hock, and Victor B. Zhurkin. 1998.  DNA sequence-dependent deformability deduced from protein DNA crystal complexes.  Proceedings of the National Academy of Sciences 95 (19): 11163 -11168. doi:10.1073/pnas.95.19.11163.&lt;/ref&gt;
&lt;ref name=&quot;Ornstein1978&quot; &gt;Ornstein, Rick L, Robert Rein, Donnal L Breen, and Robert D Macelroy. 1978.  An optimized potential function for the calculation of nucleic acid interaction energies I. Base stacking.  Biopolymers 17 (10) (October 1): 2341-2360. doi:10.1002/bip.1978.360171005.&lt;/ref&gt;
&lt;ref name=&quot;Papke2004&quot; &gt;Papke, R Thane, Jeremy E Koenig, Franc sco Rodr guez-Valera, and W Ford Doolittle. 2004.  Frequent recombination in a saltern population of Halorubrum.  Science (New York, N.Y.) 306 (5703) (December 10): 1928-1929. doi:10.1126/science.1103289.&lt;/ref&gt;
&lt;ref name=&quot;van Passel2005&quot; &gt;van Passel, M W J, A Bart, H H Thygesen, A C M Luyf, A H C van Kampen, and A van der Ende. 2005.  An acquisition account of genomic islands based on genome signature comparisons.  BMC Genomics 6: 163. doi:10.1186/1471-2164-6-163.&lt;/ref&gt;
&lt;ref name=&quot;Poptsova2007&quot; &gt;Poptsova, Maria S, and J Peter Gogarten. 2007.  The power of phylogenetic approaches to detect horizontally transferred genes.  BMC Evolutionary Biology 7: 45. doi:10.1186/1471-2148-7-45.&lt;/ref&gt;
&lt;ref name=&quot;Rendulic2004&quot; &gt;Rendulic, Snjezana, Pratik Jagtap, Andrea Rosinus, Mark Eppinger, Claudia Baar, Christa Lanz, Heike Keller, et al. 2004.  A predator unmasked: life cycle of Bdellovibrio bacteriovorus from a genomic perspective.  Science (New York, N.Y.) 303 (5658) (January 30): 689-692. doi:10.1126/science.1093027.&lt;/ref&gt;
&lt;ref name=&quot;Robinson1981&quot; &gt;Robinson, D. F., and L. R. Foulds. 1981.  Comparison of phylogenetic trees.  Mathematical Biosciences 53 (1-2) (February): 131-147. doi:10.1016/0025-5564(81)90043-2.&lt;/ref&gt;
&lt;ref name=&quot;Shimodaira1999&quot; &gt;Shimodaira, H, and M Hasegawa. 1999.  Multiple Comparisons of Log-Likelihoods with Applications to Phylogenetic Inference.  Molecular Biology and Evolution 16 (8): 1114.&lt;/ref&gt;
&lt;ref name=&quot;Shimodaira2002&quot; &gt;Shimodaira, Hidetoshi. 2002.  An approximately unbiased test of phylogenetic tree selection.  Systematic Biology 51 (3) (June): 492-508. doi:10.1080/10635150290069913.&lt;/ref&gt;
&lt;ref name=&quot;Snel2002&quot; &gt;Snel, Berend, Peer Bork, and Martijn A Huynen. 2002.  Genomes in flux: the evolution of archaeal and proteobacterial gene content.  Genome Research 12 (1) (January): 17-25. doi:10.1101/gr.176501.&lt;/ref&gt;
&lt;ref name=&quot;Supek2010&quot; &gt;Supek, Fran, Nives Skunca, Jelena Repar, Kristian Vlahovicek, and Tomislav Smuc. 2010.  Translational selection is ubiquitous in prokaryotes.  PLoS Genetics 6 (6) (June): e1001004. doi:10.1371/journal.pgen.1001004.&lt;/ref&gt;
&lt;ref name=&quot;Than2007&quot; &gt;Than, Cuong, Derek Ruths, Hideki Innan, and Luay Nakhleh. 2007.  Confounding factors in HGT detection: statistical error, coalescent effects, and multiple solutions.  Journal of Computational Biology: A Journal of Computational Molecular Cell Biology 14 (4) (May): 517-535. doi:10.1089/cmb.2007.A010.&lt;/ref&gt;
&lt;ref name=&quot;Tsirigos2005&quot; &gt;Tsirigos, Aristotelis, and Isidore Rigoutsos. 2005.  A new computational method for the detection of horizontal gene transfer events.  Nucleic Acids Research 33 (3) (January 1): 922 -933. doi:10.1093/nar/gki187.&lt;/ref&gt;
&lt;ref name=&quot;Tu2003&quot; &gt;Tu, Qiang, and Dafu Ding. 2003.  Detecting pathogenicity islands and anomalous gene clusters by iterative discriminant analysis.  FEMS Microbiology Letters 221 (2) (April 25): 269-275.&lt;/ref&gt;
&lt;ref name=&quot;Vernikos2007&quot; &gt;Vernikos, Georgios S, Nicholas R Thomson, and Julian Parkhill. 2007.  Genetic flux over time in the Salmonella lineage.  Genome Biology 8 (6): R100. doi:10.1186/gb-2007-8-6-r100.&lt;/ref&gt;
&lt;ref name=&quot;Welch2002&quot; &gt;Welch, R A, V. Burland, G. Plunkett, P. Redford, P. Roesch, D. Rasko, E L Buckles, et al. 2002.  Extensive mosaic structure revealed by the complete genome sequence of uropathogenic Escherichia coli.  Proc Natl Acad Sci USA 99 (26) (December): 17020 4. doi:10.1073/pnas.252529799.&lt;/ref&gt;
&lt;ref name=&quot;Worning2000&quot; &gt;Worning, P, L J Jensen, K E Nelson, S Brunak, and D W Ussery. 2000.  Structural analysis of DNA sequence: evidence for lateral gene transfer in Thermotoga maritima.  Nucleic Acids Research 28 (3) (February 1): 706-709.&lt;/ref&gt;
&lt;ref name=&quot;Zaneveld2008&quot; &gt;Zaneveld, Jesse R, Diana R Nemergut, and Rob Knight. 2008.  Are all horizontal gene transfers created equal? Prospects for mechanism-based studies of HGT patterns.  Microbiology (Reading, England) 154 (Pt 1) (January): 1-15. doi:10.1099/mic.0.2007/011833-0.&lt;/ref&gt;
&lt;ref name=&quot;Zhaxybayeva2006&quot; &gt;Zhaxybayeva, Olga, J Peter Gogarten, Robert L Charlebois, W Ford Doolittle, and R Thane Papke. 2006.  Phylogenetic analyses of cyanobacterial genomes: quantification of horizontal gene transfer events.  Genome Res 16 (9) (September): 1099 108. doi:10.1101/gr.5322306.&lt;/ref&gt;
&lt;ref name=&quot;Zhaxybayeva2004&quot; &gt;Zhaxybayeva, Olga, Lutz Hamel, Jason Raymond, and J Peter Gogarten. 2004.  Visualization of the phylogenetic content of five genomes using dekapentagonal maps.  Genome Biology 5 (3): R20. doi:10.1186/gb-2004-5-3-r20.&lt;/ref&gt;
&lt;ref name=&quot;Zhaxybayeva2004B&quot; &gt;Zhaxybayeva, Olga, Pascal Lapierre, and J Peter Gogarten. 2004.  Genome mosaicism and organismal lineages.  Trends in Genetics: TIG 20 (5) (May): 254-260. doi:10.1016/j.tig.2004.03.009.&lt;/ref&gt;
&lt;/references&gt;</text>
    </revision>
    <revision>
      <id>966</id>
      <parentid>960</parentid>
      <timestamp>2012-06-12T09:21:59Z</timestamp>
      <contributor>
        <username>Nick Williams</username>
        <id>19</id>
      </contributor>
      <sha1>aqmuui2yfg48rk9b7qq8bvgnjdk66c0</sha1>
      <text xml:space="preserve" bytes="48500">[[wp:Horizontal Gene Transfer|Horizontal Gene Transfer]] (HGT) occurs when a host genome obtains foreign DNA
in a process that circumvents vertical inheritance.

==Introduction==
Evolutionary processes include mutations, duplications, deletions and insertions of genes and gene
fragments&lt;ref name=&quot;Arber1991&quot; /&gt;. An insertion event that involves two distinct species, where the donor's
genetic material is inserted into the host genome, is referred to as Lateral (or Horizontal) Gene
Transfer (LGT or HGT) &lt;ref name=&quot;Doolittle1999&quot; /&gt; &lt;ref name=&quot;Campbell2000&quot; /&gt; &lt;ref name=&quot;Andersson2005&quot; /&gt;. As LGT is a
historical event working on a large evolutionary scale, often the only evidence of an LGT is in the
genome sequence itself: by analyzing it, computational methods infer lateral gene transfer events.
Detecting LGT is not straightforward due to its reach in shaping genomes: the donor of genetic
material is not constrained by the relatedness to the host, and transfers occur between kingdoms, as
well as within a phylum &lt;ref name=&quot;Nelson1999&quot; /&gt;&lt;ref name=&quot;Zhaxybayeva2006&quot; /&gt; &lt;ref name=&quot;Babic2008&quot; /&gt;.
Based on the principles employed in inferring LGT events, computational methods can be divided in
two broad groups (FIG). We start our survey with the principles that rely on the atypical sequence
composition of LGT candidates in the host genome (FIG). Second, we present the principles that
examine the evolutionary history of the host with respect to the LGT candidate (FIG). We finish
our survey by commenting on the challenges in the evaluation of these methods (FIG).

[[File:LGTInferenceMethodsOverview.png|564px|thumb|center|{{Figure|1}} '''''Principles used in the detection of Lateral Gene Transfer (LGT)'''. Sequence composition-based methods (A) compare LGT candidate's nucleotide composition (A.1), genomic signature
(A.2), or structural features (A.3) to the host's genomic average. Phylogeny-based methods (B) search for incongruence in the evolutionary history of the host and the LGT candidate.
Phylogeny-based methods are further subdivided into explicit methods (B.1) that look for incongruencies between the reference species tree and the gene tree, and implicit methods (B.2)
that look for discordance in sequence similarity among homologous genes.
'']]

==Computational methods used in detecting Lateral Gene Transfer (LGT)==
Computational methods used in genome-wide detection of LGT are more often applied to Prokaryotes than to Eukaryotes, resulting in the unequivocal acceptance of LGT's influence on Prokaryotic evolution&lt;ref name=&quot;Boto2010&quot; /&gt;. Although LGT is known to shape the Eukaryotic genomes, the extent of the influence appears to be lower&lt;ref name=&quot;Keeling2008&quot; /&gt;. Nevertheless, apart from the computational obstacles—not negligible when analyzing the much larger Eukaryotic genomes—most computational methods can be adapted to find LGT in Eukaryotes (e.g. &lt;ref name=&quot;Mallet2010&quot; /&gt;).
===Sequence composition methods===
A number of computational methods for detecting LGT are based on sequence composition: nucleotide composition, oligonucleotide frequencies, or structural features (Figure 1 A). In the context of these methods, if a fragment of the genome strongly deviates from the genomic average, it is a possible lateral transfer.

====Nucleotide composition: GC content and codon usage bias====
The Bacterial GC content falls within a wide range (Fig. 2): on the one end is Carsonella ruddii with GC content of 16.5% &lt;ref name=&quot;Nakabachi2006&quot; /&gt; and on the other is Anaeromyxobacter dehalogenans with GC content of 75% &lt;ref name=&quot;Liu2008&quot; /&gt;. Even within a closely related group of
α-Proteobacteria values range from about 30% to about 65%&lt;ref name=&quot;Bentley2004&quot; /&gt;. Such differences are exploited in detecting LGT events: a strikingly different GC content of a genome segment is an indication of its foreign origin &lt;ref name=&quot;Daubin2003&quot; /&gt;.
The evolutionary processes determining GC content are reflected in the host's preference for certain synonymous codons—codon usage bias &lt;ref name=&quot;Grantham1981&quot;/&gt; &lt;ref name=&quot;Supek2010&quot; /&gt;. In fact, codon usage bias was the detection method used in one of the first methodical assessments of LGT in Escherichia coli &lt;ref name=&quot;Lawrence1998&quot; /&gt;. Two features characterized LGT candidate genes: first, they had a strong codon usage bias, and second, the preferred codons of LGT candidate genes were distinct from those preferred in the host's genome.
====Genomic signature====
GC content and codon usage bias rely on mononucleotide frequency, either in the entire genome or in the particular positions in the genome; the extended vocabulary of oligonucleotide frequency should allow more discriminatory power. In fact, the oligonucleotide frequency varies less along a genome than between genomes, leading to the concept of a genomic signature&lt;ref name=&quot;Campbell1999&quot; /&gt; &lt;ref name=&quot;Deschavanne2000&quot; /&gt;: a deviation from the genomic signature makes the fragment an LGT candidate.
=====Oligonucleotide frequencies=====
The simplest oligonucleotide used as a genomic signature is a dinucleotide. For example, a genomic signature based on the dinucleotide frequencies of the third nucleotide in a codon and the first nucleotide in the following codon accounts for the dinucleotide least restricted by amino acid preference and codon usage&lt;ref name=&quot;Hooper2002&quot; /&gt;. Similarly, tetranucleotide frequencies in a sliding window—e.g. 5 kb with a step of 0.5 kb&lt;ref name=&quot;Dufraigne2005&quot; /&gt; —can be used to find fragments that are possible lateral transfers.
=====Modeling the genomic signature=====
A more complex way of capturing the genomic signature uses, instead of the frequency, a model of a set of typical host genes. In case of a Markov model-based approach, the model includes a transition probability matrix derived using typical genes&lt;ref name=&quot;Cortez2009&quot; /&gt;; in case of a Bayesian model, the posterior probabilities of a sequence are calculated based on the typical genomic signatures &lt;ref name=&quot;Nakamura2004&quot; /&gt;.
=====Structural features=====
Just as the nucleotide composition of a DNA molecule can be represented by a sequence of letters, its structural features can be encoded in a numerical sequence. The structural features include interaction energies between neighboring base pairs (&lt;ref name=&quot;Ornstein1978&quot; /&gt;), the twist that makes two bases of a pair non-coplanar &lt;ref name=&quot;elHassan1996&quot; /&gt;, or DNA deformability induced by the proteins shaping the chromatin &lt;ref name=&quot;Olson1998&quot; /&gt;.
The autocorrelation analysis of this numerical sequence shows characteristic periodicities in complete genomes &lt;ref name=&quot;Herzel1999&quot; /&gt;. In fact, upon detecting Archaea-like regions in the thermophilic Bacteria T. maritima&lt;ref name=&quot;Nelson1999&quot; /&gt;, periodicity spectra of these regions were compared to the periodicity spectra of the homologous regions in the Archaea Pyrococcus horikoshii&lt;ref name=&quot;Worning2000&quot; /&gt;. The revealed similarities in the periodicity were strong supporting evidence for a case of massive LGT between two kingdoms, Bacteria and Archaea.
====Limitations of sequence composition methods====
To detect LGT, sequence composition methods need the host's average signature to be clearly recognizable: not accounting for the host's intra-genomic variability results in overpredictions—flagging native segments as possible LGT events &lt;ref name=&quot;Guindon2001&quot; /&gt;. For example, the GC content of the third codon position is lower close to the replication terminus&lt;ref name=&quot;Deschavanne1995&quot; /&gt;.
Just as important, the transferred segments need to exhibit the donor's signature. However, this might not be the case for ancient transfers: the transferred segments are subject to the same mutational processes as the rest of the host genome so their distinct signatures ameliorate&lt;ref name=&quot;Lawrence1997&quot; /&gt;. Similarly, if the inserted segment was previously adapted to the host's genome, as is the case for prophage insertions&lt;ref name=&quot;Vernikos2007&quot; /&gt;, the power of sequence composition methods in detecting LGT is reduced.
A notable example for a reduced power of the sequence composition methods is the one of Bdellovibrio bacteriovorus, a predatory δ-Proteobacterium. The first analysis, based on the Bacterium's homogeneous GC content, found that its genome is resistant to LGT &lt;ref name=&quot;Rendulic2004&quot; /&gt;. However, subsequent research using phylogenetic analysis identified a number of ancient LGT events in the genome &lt;ref name=&quot;Gophna2006&quot; /&gt;.

===Phylogenetic methods===
The use of phylogenetic analysis in the detection of LGT was advanced by the availability of many newly sequenced genomes. Phylogenetic methods detect inconsistencies in gene and genome evolutionary history in two ways: 1) by reconstructing the gene tree and reconciling it with the reference species tree (explicit methods) or 2) by implicitly examining gene history, e.g. its pattern of presence/absence in species or expected/unexpected evolutionary distance from its gene family (Fig. 1 B).
====Explicit phylogenetic methods====
To find LGT events, explicit phylogenetic methods first reconstruct the reference tree and then reconcile the gene and reference tree, both computationally demanding procedures. To reduce computational complexity, explicit phylogenetic methods either focus on smaller phylogenetic groups such as one phylum (tests of topologies), or borrow from the dynamic programming paradigm by deconstructing the problem, the gene tree, into smaller parts (genome spectral approaches and subtree pruning and regrafting).
=====Tests of topologies=====
Gene trees and the reference tree can be directly compared using likelihood-based tests of topology, e.g. Kishino-Hasegawa (KH), Shimodara-Hasegawa (SH), and Approximately Unbiased (AU) test&lt;ref name=&quot;Goldman2000&quot; /&gt;&lt;ref name=&quot;Shimodaira1999&quot; /&gt;&lt;ref name=&quot;Shimodaira2002&quot; /&gt;. Each test compares the alignment of homologs used to create the gene tree to the reference topology. If the reference topology is rejected by the alignment, evolutionary histories are inconsistent. When these inconsistencies cannot be explained using a small number of non-lateral events such as gene loss or mutational change, an LGT event is inferred.
One such analysis checked for LGT in groups of homologs—best bidirectional hits—of the γ-Proteobacterial lineage&lt;ref name=&quot;Lerat2003&quot; /&gt;. Reference trees were reconstructed in
one of three ways: 1) using the highly conserved small subunit ribosomal RNA (SSU RNA) sequences, 2) using a consensus of the available gene trees, or 3) using concatenated alignments of orthologs. The combination of data and tree building methods resulted in six reference tree topologies. The failure to reject the six evaluated topologies—and the rejection of seven alternative topologies—was interpreted as evidence for a small number of LGT events in the selected groups.

=====Genome spectral approaches=====
The selection of reference topologies in the example above was guided by the principle of 'best practice', limiting the number of analyzed reference trees to 13 out of 13 749 310 575 possible unrooted tree topologies&lt;ref name=&quot;Bapteste2004&quot; /&gt;. In an ideal case, all reference tree topologies should be evaluated, a feasible task when the analysis includes four or five taxa&lt;ref name=&quot;Zhaxybayeva2004&quot; /&gt;. However, the number of possible topologies for a larger number of taxa increases dramatically (TODO Fig. 3 A). Methods that deconstruct the tree into smaller pieces—bipartitions or quartets—were introduced to circumvent the problem of unreasonable computing time.
=====Bipartitions=====
When the reference tree is deconstructed by removing one edge, two unconnected sub-trees represent a bipartition. If two bipartitions can exist on one gene tree, they are compatible. Otherwise, they are conflicting.
The first step in the bipartition analysis is selecting strongly supported bipartitions: those created by deconstructing a node of high confidence—e.g. a node with a bootstrap value above a threshold. In the second step, each strongly supported bipartition is mapped to all available gene trees, counting the compatible and conflicting bipartitions. Finally, a gene family found to have many conflicting
strongly supported bipartitions is considered to have LGT candidates&lt;ref name=&quot;Zhaxybayeva2004&quot; /&gt;.
=====Quartet decomposition=====
A similar principle of deconstructing the tree was used in quartet decomposition&lt;ref name=&quot;Zhaxybayeva2006&quot; /&gt;. All possible four-taxa sub-trees of the reference tree were compared with the available gene trees. If the topology of the quartet is embedded in the gene tree, the quartet is compatible with the gene tree. Similar to the bipartition analysis, candidate LGT events were flagged when the strongly supported embedded quartet disagreed with the gene tree.
=====Subtree Pruning and Regrafting (SPR)=====
A mechanistic way of modeling an LGT event on the reference tree is to first cut an edge (prune the tree) and then regraft the sub-tree to another edge. If the gene tree was topologically consistent with the original reference tree, the editing results in an inconsistency. Similarly, when the original gene tree is inconsistent with the reference tree, it is possible to prune and regraft the reference tree to obtain a consistent topology. By interpreting the edit path of pruning and regrafting one can flag LGT candidate nodes and infer the host and the donor genomes&lt;ref name=&quot;Beiko2005&quot; /&gt;.
The computational challenge lies in finding the optimal edit path—the one that requires the least number of steps&lt;ref name=&quot;Hein1995&quot; /&gt;&lt;ref name=&quot;Allen2001&quot; /&gt;, and different strategies are used in solving the problem. For example, the HorizStory algorithm&lt;ref name=&quot;MacLeod2005&quot; /&gt; reduces the problem by first eliminating the consistent nodes; recursive pruning and regrafting reconciles the reference tree with the gene tree and optimal edits are interpreted as LGT events. 

=====Limitations of explicit phylogenetic methods=====
The main limitation of the explicit phylogenetic methods is the reference tree topology, as the selection of its reconstruction method is still controversial due to the statistical bias involved in creating the reference tree&lt;ref name=&quot;Hilario1993&quot; /&gt;&lt;ref name=&quot;Brown1994&quot; /&gt; &lt;ref name=&quot;Nesb2001&quot; /&gt;.
Even if there is no doubt in the reference tree, the conflicting phylogenies can be the result of an unrecognized paralogy or a gene loss, as well as an LGT event. Moreover, inferred LGT scenarios are not necessarily unique. For example, SPR can provide conflicting scenarios with the same number of minimal tree edits. Similarly, the most parsimonious solution in tree reconciliation does not need to be the correct one.
Explicit phylogenetic methods allow a direct inference of the donor node. The limitation to keep in mind is that this node also represents all the extinct and unsequenced taxa, so the primary donor is not exactly pinpointed.
The availability of genomes included in the analysis limits the application for two more reasons: first, the computational complexity of reconstructing a gene tree or a species tree is still a challenge. Second, long branch attraction will confound the interpretation when fast evolving orthologous groups are considered.
====Implicit phylogenetic methods –evolutionary distance====
In comparative genomics, estimations of evolutionary distance are equivalent to estimating sequence similarity—the number of per-site substitutions since the genes diverged from their common
9
ancestor. If a gene has unexpected evolutionary distance from the reference, e.g. its gene family or the genomic average, implicit phylogenetic methods infer an LGT event.
=====Correlating sequence similarity=====
For a group of orthologs—homologs that started diverging after a speciation event—the molecular clock hypothesis states that the evolutionary distances of genes are proportional to the evolutionary distances of the respective genomes&lt;ref name=&quot;Bromham2003&quot; /&gt;. If a group of orthologs contains xenologs—genes obtained in an LGT event—the proportionality of evolutionary relationships will hold for orthologs, but not for laterally transferred genes &lt;ref name=&quot;Novichkov2004&quot; /&gt;.
One approach finds violations of the expected evolutionary distances by ranking similarity scores of Open Reading Frames (ORFs) to a &quot;virtual genome&quot;—a collection of ORFs of the respective strains from the GenBank database &lt;ref name=&quot;Clarke2002&quot; /&gt;. If an ORF's evolutionary distance to the virtual genome was inconsistent with the distances of other ORFs from the same genome, the authors inferred an LGT event. Another algorithm for LGT detection compares all pairs of genes in predefined groups of orthologs &lt;ref name=&quot;Dessimoz2008&quot; /&gt;: if a likelihood ratio test of the LGT hypothesis and a hypothesis of no LGT rejects the null, a putative LGT event is inferred. In addition, a pair-wise comparison allows inference of potential donors and provides an estimation of the time since the LGT event.
=====Phyletic profiles—presence and absence of genes=====
A group of orthologs or homologs can be analyzed in terms of the presence/absence of group members in the reference genomes; such patterns are called phyletic profiles&lt;ref name=&quot;Kensche2008&quot; /&gt;. To find LGT events, phyletic profiles are scanned for an unusual distribution of genes.
Arguably, the most straightforward use of phyletic profiles in the detection of LGT is the presence of top-scoring BLAST hits in an unrelated species. For example, when phyletic profiles of the Bacterium T. maritima showed that most of the best BLAST matches are found in the Archeal species and not the closely related Bacteria, Nelson et al. obtained a list of LGT candidate genes&lt;ref name=&quot;Nelson1999&quot; /&gt;; the predictions were later analyzed using structural features of the DNA molecule&lt;ref name=&quot;Worning2000&quot; /&gt; (Section XX).
Absence of a homolog in a group of closely related species is a clue that the examined gene might have arrived via an LGT event. For example, the three facultatively symbiotic Frankia sp. strains are of strikingly different sizes: 5.43 Mbp, 7.50 Mbp and 9.04 Mbp, depending on their range of hosts &lt;ref name=&quot;Normand2007&quot; /&gt;. Marked portions of strain-specific genes had no significant hit in the reference database, and were possibly acquired by LGT transfers from other Bacteria.
Similarly, the three phenotypically diverse E. coli strains, uropathogenic, enterohemorrhagic and benign, share about 40% of the combined gene pool, the core genes; the 60% of strain-specific genes are likely LGT candidates&lt;ref name=&quot;Welch2002&quot; /&gt;. To strengthen the case for the strain-specific genes originating from LGT, Welch and coworkers showed they have a strikingly different codon usage pattern from the core genes and a mostly conserved gene order.
=====Scanning for polymorphic sites=====
Larger stretches of sequence identity allow for multiple homologous recombination sites, so lateral transfer between closely related species often results in the exchange of ORF fractions&lt;ref name=&quot;Ochman2000&quot; /&gt;&lt;ref name=&quot;Papke2004&quot; /&gt;. The analysis of a group of four E. coli and two Shigella flexneri strains revealed that the sequence stretches in common to all six strains contain polymorphic sites, consequences of homologous recombination&lt;ref name=&quot;Mau2006&quot; /&gt;. The method is, however, restricted to the sites in common to all analyzed species, limiting the analysis to a group of closely related organisms.
=====Limitations of implicit phylogenetic methods=====
In principle, implicit phylogenetic methods can detect any of the three sorts of LGT events: insertion of a new gene, insertion of a paralog, and insertion of a xenolog in orthologous gene displacement. However, practical considerations can result in limitations. Evolutionary distance approaches analyze groups of homologs, usually created by grouping best bidirectional hits. If the analysis leaves out groups that do not have a representative in all taxa (ORFans—ORFs present in only one genome—being an extreme example) and/or groups that are too small, only xenologous displacement can be detected.
Moreover, computational search for homologs (and orthologs in particular) is often based on sequence similarity—best BLAST bidirectional hits; the most appropriate candidate, however, does not need to be the top BLAST hit&lt;ref name=&quot;Koski2001&quot; /&gt;).
A list of top sequence similarity hits is used to create phyletic patterns that detect if a gene was lost from the genome; considering gene remnants as lost could inflate the number of LGT events.

{| class=&quot;wikitable&quot; style=&quot;float: right; margin-left: 1em; text-align: center;&quot; id=&quot;table1&quot;
|+ Table 1: LGT Inference Methods
|-
! Evaluation !! Evaluation strategy !! Tested principles and references 
|-
| Atypical Gene detection (Azad and Lawrence 2005) || Simulated sequence - HMMs. Model of the host - based on E. coli; model of the donor - based on 10 other Bacteria || Codon usage bias and dinucleotide frequencies (S Karlin, Mrázek, and Campbell 1998; S Karlin 1998; Hayes and Borodovsky 1998) 
|-
| Reassessment of first-order Markov models (D. Q. Cortez, Lazcano, and Becerra 2005) || Real data. Host genome - E. coli; donor genes - selected from 30 other Prokaryotes || GC content, codon usage bias, phyletic patterns, modeling the genomic signature (J G Lawrence and Ochman 1997; Daubin, Lerat, and Perrière 2003; Nakamura et al. 2004; D. Q. Cortez, Lazcano, and Becerra 2005) 
|-
| Quantification of LGT in cyanobacteria (Zhaxybayeva et al. 2006) || Simulated whole-genome evolution; gene families with and without LGT || Quartet bipartition; their own implementation, based on (Hendy and Penny 1993; Lento et al. 1995) 
|-
| Case study on nitrogen fixation genes (Kechris et al. 2006) || Real data - 135 microbial genomes from TIGR CMR || Phyletic patterns, codon usage, and tests of topologies; their own implementations 
|-
| A benchmark for LGT detection (Becq, Churlaud, and Deschavanne 2010) || Simulated data from (Azad and Lawrence 2005) || GC content, codon usage bias, oligonucleotide frequency (Christine Dufraigne et al. 2005; Garcia-Vallvé, Romeu, and Palau 2000; Hooper and Berg 2002; Samuel Karlin 2001; J G Lawrence and Ochman 1998; Hayes and Borodovsky 1998; Tsirigos and Rigoutsos 2005; Tu and Ding 2003; van Passel et al. 2005) 
|-
| Prunier (Abby et al. 2010) || Simulated whole-genome evolution from (Galtier 2007) || Subtree pruning and regrafting (Abby et al. 2010; Nakhleh, Ruths, and Wang 2005; Beiko and Hamilton 2006) 
|-
| Sequence-based methods combined with gene context (Azad and Lawrence 2011) || Simulated data, modified approach from (Azad and Lawrence 2005) || GC content, codon usage bias, dinucleotide and heptanucleotide frequency, modeling the genomic signature (J G Lawrence and Ochman 1998; S Karlin, Mrázek, and Campbell 1998; Azad and Lawrence 2007; S Karlin 1998; Tsirigos and Rigoutsos 2005; Nakamura et al. 2004) 
|-
| Confounding factors in LGT detection (Than et al. 2007) || Modified tree topology via SPR moves || Subtree pruning and regrafting (Nakhleh, Ruths, and Wang 2005; Hallett and Lagergren 2001) 
|-
| Evaluating SPR methods (Beiko and Hamilton 2006) || Modified tree topology - combinations of random donor and host edges on the reference tree; recovering the edits || Subtree pruning and regrafting (Beiko and Hamilton 2006; MacLeod et al. 2005; Hallett and Lagergren 2001) 
|-
| Evaluating tests of topologies and bipartitions (Poptsova and Gogarten 2007) || Modified tree topology - artificial swaps of branches on the gene tree || Tests of topologies and bipartitions (Hidetoshi Shimodaira 2002; Robinson and Foulds 1981; Lento et al. 1995; Zhaxybayeva, Lapierre, and Gogarten 2004) 
|}

==Evaluating LGT inference==
Assessing the methods for the detection of LGT is crucial for the interpretation of their results. However, this is not a trivial task. Although some LGT mechanisms leave telltale clues in the genome and can readily be recognized&lt;ref name=&quot;Zaneveld2008&quot; /&gt;, obtaining an unbiased benchmark is hindered by the large evolutionary scale on which LGT operates.
Just as there are two different computational bases for detecting LGT events—sequence composition and phylogeny—there are corresponding computational strategies for their evaluation (Fig. XX).
One strategy is sequence-based. Inserting known donor genes in the known position of the host genome results in a chimeric genome. The donor and the host sequences can either be obtained from the sequence database (real genomes)&lt;ref name=&quot;Cortez2005&quot; /&gt; or they can be simulated (artificial genomes). Artificial genomes are obtained, for example, using Markov models &lt;ref name=&quot;Azad2005&quot; /&gt; or by simulating whole-genome evolution &lt;ref name=&quot;Galtier 2007&quot; /&gt;.
The other strategy is based on swapping branches on the phylogenetic tree. This implementation is simpler than the sequence-based evaluation. However, the major drawback is that only explicit phylogenetic methods can be tested.

[[File:SimulationOfLGTOverview.png|564px|thumb|center|{{Figure|2}} '''''Strategies used to simulate LGT events'''. (A) chimeric genomes are created by merging parts of different
genomes - real or artificial, and (B) the tree topology is modified by regrafting nodes of the tree.'']]

==Conclusions==
Computational methods used in inferring lateral gene transfer are based on two principles: one is sequence composition and the other is evolutionary history. Sequence composition-based methods look for deviations from the genomic average and need only the genome under study for the analysis. Straightforward as they are in the principles, they cannot detect the donor genome, and the signal is lost for ancient transfers. Phylogenetic methods are able to pinpoint the donor and are not sensitive to amelioration of the donor sequence; they are, however, often restricted to detecting xenologous gene displacement, either by the principle itself (explicit phylogeny-based methods) or practical considerations (implicit phylogeny-based methods).
Due to the heterogeneity of the methods used in detecting LGT, a comprehensive assessment of all principles used in the detection of LGT still does not exist. However, case studies on nitrogen fixation genes &lt;ref name=&quot;Kechris2006&quot; /&gt; and studies using artificial genomes&lt;ref name=&quot;Azad2011&quot; /&gt; show the potential of benchmarking and subsequent refinement in providing a clearer picture of the direction and the impact of lateral gene transfer.

For now, the conclusions about the power of various LGT detection principles largely depend on the theoretical considerations of the detection principles employed. We therefore see potential for a database with the benchmarking results. It would provide a reference set, not only to establish the weak and strong points of the current methods, but also to put exact numbers on the accuracy and guide the development of new methods. Most importantly, we would obtain a more precise estimate of LGT and gain insight in understanding the evolutionary history of modern genomes.
==Acknowledgements==
Fran, Jelena, Daniel, Steffan provided constructive comments.

==References==
&lt;references&gt;
&lt;ref name=&quot;Abby2010&quot; &gt;Abby, Sophie, Eric Tannier, Manolo Gouy, and Vincent Daubin. 2010.  Detecting lateral gene transfers by statistical reconciliation of phylogenetic forests.  BMC Bioinformatics 11 (1) (June): 324. doi:10.1186/1471-2105-11-324.&lt;/ref&gt;
&lt;ref name=&quot;Allen2001&quot; &gt;Allen, Benjamin L., and Mike Steel. 2001.  Subtree Transfer Operations and Their Induced Metrics on Evolutionary Trees.  Annals of Combinatorics 5 (1) (June): 1-15. doi:10.1007/s00026-001-8006-8.&lt;/ref&gt;
&lt;ref name=&quot;Andersson2005&quot; &gt;Andersson, J O. 2005.  Lateral gene transfer in eukaryotes.  Cellular and Molecular Life Sciences: CMLS 62 (11) (June): 1182-1197. doi:10.1007/s00018-005-4539-z.&lt;/ref&gt;
&lt;ref name=&quot;Arber1991&quot; &gt;Arber, W. 1991.  Elements in microbial evolution.  Journal of Molecular Evolution 33 (1) (July): 4-12.&lt;/ref&gt;
&lt;ref name=&quot;Azad2005&quot; &gt;Azad, Rajeev K, and Jeffrey G Lawrence. 2005.  Use of Artificial Genomes in Assessing Methods for Atypical Gene Detection.  PLoS Comput Biol 1 (6) (November 11): e56. doi:10.1371/journal.pcbi.0010056.&lt;/ref&gt;
&lt;ref name=&quot;Azad2007&quot; &gt;Azad, Rajeev K, and Jeffrey G Lawrence. 2007.  Detecting laterally transferred genes: use of entropic clustering methods and genome position.  Nucleic Acids Research 35 (14): 4629-4639. doi:10.1093/nar/gkm204.&quot; &lt;/ref&gt;
&lt;ref name=&quot;Azad2011&quot; &gt;Azad, Rajeev K., and Jeffrey G. Lawrence. 2011.  Towards more robust methods of alien gene detection.  Nucleic Acids Research (February 4). doi:10.1093/nar/gkr059. http://nar.oxfordjournals.org/content/early/2011/02/04/nar.gkr059.abstract.&lt;/ref&gt;
&lt;ref name=&quot;Babic2008&quot; &gt;Babic, Ana, Ariel B Lindner, Marin Vulic, Eric J Stewart, and Miroslav Radman. 2008.  Direct visualization of horizontal gene transfer.  Science (New York, N.Y.) 319 (5869) (March 14): 1533-1536. doi:10.1126/science.1153498.&lt;/ref&gt;
&lt;ref name=&quot;Bapteste2004&quot; &gt;Bapteste, Eric, Yan Boucher, Jessica Leigh, and W Ford Doolittle. 2004.  Phylogenetic reconstruction and lateral gene transfer.  Trends in Microbiology 12 (9) (September): 406-411. doi:10.1016/j.tim.2004.07.002.&lt;/ref&gt;
&lt;ref name=&quot;Becq2010&quot; &gt;Becq, Jennifer, C cile Churlaud, and Patrick Deschavanne. 2010.  A Benchmark of Parametric Methods for Horizontal Transfers Detection.  PLoS ONE 5 (4) (April 1): e9989. doi:10.1371/journal.pone.0009989.&lt;/ref&gt;
&lt;ref name=&quot;Beiko2006&quot; &gt;Beiko, Robert G, and Nicholas Hamilton. 2006.  Phylogenetic identification of lateral genetic transfer events.  BMC Evolutionary Biology 6: 15. doi:10.1186/1471-2148-6-15.&lt;/ref&gt;
&lt;ref name=&quot;Beiko2005&quot; &gt;Beiko, Robert G, Timothy J Harlow, and Mark A Ragan. 2005.  Highways of gene sharing in prokaryotes.  Proc Natl Acad Sci USA 102 (40) (October): 14332 7. doi:10.1073/pnas.0504068102.&lt;/ref&gt;
&lt;ref name=&quot;Bentley2004&quot; &gt;Bentley, Stephen D, and Julian Parkhill. 2004.  Comparative genomic structure of prokaryotes.  Annual Review of Genetics 38: 771-792. doi:10.1146/annurev.genet.38.072902.094318.&lt;/ref&gt;
&lt;ref name=&quot;Boto2010&quot; &gt;Boto, Luis. 2010.  Horizontal gene transfer in evolution: facts and challenges.  Proceedings. Biological Sciences / The Royal Society 277 (1683) (March 22): 819-827. doi:10.1098/rspb.2009.1679.&lt;/ref&gt;
&lt;ref name=&quot;Bromham2003&quot; &gt;Bromham, Lindell, and David Penny. 2003.  The modern molecular clock.  Nature Reviews. Genetics 4 (3) (March): 216-224. doi:10.1038/nrg1020.&lt;/ref&gt;
&lt;ref name=&quot;Brown1994&quot; &gt;Brown, J R, Y Masuchi, F T Robb, and W F Doolittle. 1994.  Evolutionary relationships of bacterial and archaeal glutamine synthetase genes.  Journal of Molecular Evolution 38 (6) (June): 566-576.&lt;/ref&gt;
&lt;ref name=&quot;Campbell2000&quot; &gt;Campbell, A M. 2000.  Lateral gene transfer in prokaryotes.  Theoretical Population Biology 57 (2) (March): 71-77. doi:10.1006/tpbi.2000.1454.&lt;/ref&gt;
&lt;ref name=&quot;Campbell1999&quot; &gt;Campbell, A, J Mr zek, and S Karlin. 1999.  Genome signature comparisons among prokaryote, plasmid, and mitochondrial DNA.  Proceedings of the National Academy of Sciences of the United States of America 96 (16) (August 3): 9184-9189.&lt;/ref&gt;
&lt;ref name=&quot;Clarke2002&quot; &gt;Clarke, G D Paul, Robert G Beiko, Mark A Ragan, and Robert L Charlebois. 2002.  Inferring genome trees by using a filter to eliminate phylogenetically discordant sequences and a distance matrix based on mean normalized BLASTP scores.  Journal of Bacteriology 184 (8) (April): 2072-2080.&lt;/ref&gt;
&lt;ref name=&quot;Cortez2005&quot; &gt;Cortez, Diego Q, Antonio Lazcano, and Arturo Becerra. 2005.  Comparative analysis of methodologies for the detection of horizontally transferred genes: a reassessment of first-order Markov models.  In Silico Biology 5 (5-6): 581-592.&lt;/ref&gt;
&lt;ref name=&quot;Cortez2009&quot; &gt;Cortez, Diego, Patrick Forterre, and Simonetta Gribaldo. 2009.  A hidden reservoir of integrative elements is the major source of recently acquired foreign genes and ORFans in archaeal and bacterial genomes.  Genome Biology 10 (6): R65. doi:10.1186/gb-2009-10-6-r65.&lt;/ref&gt;
&lt;ref name=&quot;Daubin2003&quot; &gt;Daubin, Vincent, Emmanuelle Lerat, and Guy Perri re. 2003.  The source of laterally transferred genes in bacterial genomes.  Genome Biology 4 (9): R57. doi:10.1186/gb-2003-4-9-r57.&lt;/ref&gt;
&lt;ref name=&quot;Deschavanne1995&quot; &gt;Deschavanne, P, and J Filipski. 1995.  Correlation of GC content with replication timing and repair mechanisms in weakly expressed E.coli genes.  Nucleic Acids Research 23 (8) (April 25): 1350-1353.&lt;/ref&gt;
&lt;ref name=&quot;Deschavanne2000&quot; &gt;Deschavanne, P., A. Giron, J. Vilain, C. Dufraigne, and B. Fertil. 2000. Genomic Signature is Preserved in Short DNA Fragments. In Bioinformatic and Bioengineering, IEEE International Symposium on, 0:161. Los Alamitos, CA, USA: IEEE Computer Society. doi:http://doi.ieeecomputersociety.org/10.1109/BIBE.2000.889603.&lt;/ref&gt;
&lt;ref name=&quot;Dessimoz2008&quot; &gt;Dessimoz, Christophe, Daniel Margadant, and Gaston H Gonnet. 2008. DLIGHT - Lateral Gene Transfer Detection Using Pairwise Evolutionary Distances in a Statistical Framework. In Lect Notes Comput Sc, Springer, 4955:315 330. http://www.google.com/search?client=safari&amp;rls=en-us&amp;q=DLIGHT+-+Lateral+Gene+Transfer+Detection+Using+Pairwise+Evolutionary+Distances+in+a+Statistical+Framework&amp;ie=UTF-8&amp;oe=UTF-8.&lt;/ref&gt;
&lt;ref name=&quot;Doolittle1999&quot; &gt;Doolittle, W F. 1999.  Phylogenetic classification and the universal tree.  Science (New York, N.Y.) 284 (5423) (June 25): 2124-2129.&lt;/ref&gt;
&lt;ref name=&quot;Dufraigne2005&quot; &gt;Dufraigne, Christine, Bernard Fertil, Sylvain Lespinats, Alain Giron, and Patrick Deschavanne. 2005.  Detection and characterization of horizontal transfers in prokaryotes using genomic signature.  Nucleic Acids Research 33 (1): e6-e6. doi:10.1093/nar/gni004.&lt;/ref&gt;
&lt;ref name=&quot;Galtier2007&quot; &gt;Galtier, Nicolas. 2007.  A model of horizontal gene transfer and the bacterial phylogeny problem.  Systematic Biology 56 (4) (August): 633-642. doi:10.1080/10635150701546231.&lt;/ref&gt;
&lt;ref name=&quot;GarciaVallv2000&quot; &gt;Garcia-Vallv , S., A. Romeu, and J. Palau. 2000.  Horizontal gene transfer in bacterial and archaeal complete genomes.  Genome Res 10 (11): 1719.&lt;/ref&gt;
&lt;ref name=&quot;Goldman2000&quot; &gt;Goldman, N, J P Anderson, and A G Rodrigo. 2000.  Likelihood-based tests of topologies in phylogenetics.  Systematic Biology 49 (4) (December): 652-670.&lt;/ref&gt;
&lt;ref name=&quot;Gophna2006&quot; &gt;Gophna, Uri, Robert L. Charlebois, and W. Ford Doolittle. 2006.  Ancient lateral gene transfer in the evolution of Bdellovibrio bacteriovorus.  Trends in Microbiology 14 (2) (February): 64-69. doi:10.1016/j.tim.2005.12.008.&lt;/ref&gt;
&lt;ref name=&quot;Grantham1981&quot; &gt;Grantham, R, C Gautier, M Gouy, M Jacobzone, and R Mercier. 1981.  Codon catalog usage is a genome strategy modulated for gene expressivity.  Nucleic Acids Research 9 (1) (January 10): r43-74.&lt;/ref&gt;
&lt;ref name=&quot;Guindon2001&quot; &gt;Guindon, S, and G Perri re. 2001.  Intragenomic base content variation is a potential source of biases when searching for horizontally transferred genes.  Molecular Biology and Evolution 18 (9) (September): 1838-1840.&lt;/ref&gt;
&lt;ref name=&quot;Hallett2001&quot; &gt;Hallett, M. T, and J. Lagergren. 2001. Efficient algorithms for lateral gene transfer problems. In Proceedings of the fifth annual international conference on Computational biology, 149 156. RECOMB  01. New York, NY, USA: ACM. doi:10.1145/369133.369188.&lt;/ref&gt;
&lt;ref name=&quot;elHassan1996&quot; &gt;el Hassan, M A, and C R Calladine. 1996.  Propeller-twisting of base-pairs and the conformational mobility of dinucleotide steps in DNA.  Journal of Molecular Biology 259 (1) (May 31): 95-103. doi:10.1006/jmbi.1996.0304.&lt;/ref&gt;
&lt;ref name=&quot;Hayes1998&quot; &gt;Hayes, W S, and M Borodovsky. 1998.  How to interpret an anonymous bacterial genome: machine learning approach to gene identification.  Genome Research 8 (11) (November): 1154-1171.&lt;/ref&gt;
&lt;ref name=&quot;Hein1995&quot; &gt;Hein, Jotun, Tao Jiang, Lusheng Wang, and Kaizhong Zhang. 1995.  On the Complexity of Comparing Evolutionary Trees.  http://citeseerx.ist.psu.edu/viewdoc/summary?doi=10.1.1.28.861.&lt;/ref&gt;
&lt;ref name=&quot;Hendy1993&quot; &gt;Hendy, Michael D., and David Penny. 1993.  Spectral analysis of phylogenetic data.  Journal of Classification 10 (1) (January): 5-24. doi:10.1007/BF02638451.&lt;/ref&gt;
&lt;ref name=&quot;Herzel1999&quot; &gt;Herzel, H, O Weiss, and E N Trifonov. 1999.  10-11 bp periodicities in complete genomes reflect protein structure and DNA folding.  Bioinformatics (Oxford, England) 15 (3) (March): 187-193.&lt;/ref&gt;
&lt;ref name=&quot;Hilario1993&quot; &gt;Hilario, E, and J P Gogarten. 1993.  Horizontal transfer of ATPase genes--the tree of life becomes a net of life.  Bio Systems 31 (2-3): 111-119.&lt;/ref&gt;
&lt;ref name=&quot;Hooper2002&quot; &gt;Hooper, Sean D, and Otto G Berg. 2002.  Detection of genes with atypical nucleotide sequence in microbial genomes.  Journal of Molecular Evolution 54 (3) (March): 365-375. doi:10.1007/s00239-001-0051-8.&lt;/ref&gt;
&lt;ref name=&quot;Karlin1998&quot; &gt;Karlin, S. 1998.  Global dinucleotide signatures and analysis of genomic heterogeneity.  Current Opinion in Microbiology 1 (5) (October): 598-610.&lt;/ref&gt;
&lt;ref name=&quot;Karlin1998&quot; &gt;Karlin, S, J Mr zek, and A M Campbell. 1998.  Codon usages in different gene classes of the Escherichia coli genome.  Molecular Microbiology 29 (6) (September): 1341-1355.&lt;/ref&gt;
&lt;ref name=&quot;Karlin2001&quot; &gt;Karlin, Samuel. 2001.  Detecting anomalous gene clusters and pathogenicity islands in diverse bacterial genomes.  Trends in Microbiology 9 (7) (July 1): 335-343. doi:10.1016/S0966-842X(01)02079-0.&lt;/ref&gt;
&lt;ref name=&quot;Kechris2006&quot; &gt;Kechris, Katherina J, Jason C Lin, Peter J Bickel, and Alexander N Glazer. 2006.  Quantitative exploration of the occurrence of lateral gene transfer by using nitrogen fixation genes as a case study.  Proceedings of the National Academy of Sciences of the United States of America 103 (25) (June 20): 9584-9589. doi:10.1073/pnas.0603534103.&lt;/ref&gt;
&lt;ref name=&quot;Keeling2008&quot; &gt;Keeling, Patrick J, and Jeffrey D Palmer. 2008.  Horizontal gene transfer in eukaryotic evolution.  Nat Rev Genet 9 (8) (August): 605 18. doi:10.1038/nrg2386.&lt;/ref&gt;
&lt;ref name=&quot;Kensche2008&quot; &gt;Kensche, Philip R, Vera van Noort, Bas E Dutilh, and Martijn A Huynen. 2008.  Practical and theoretical advances in predicting the function of a protein by its phylogenetic distribution.  Journal of the Royal Society, Interface / the Royal Society 5 (19) (February 6): 151-170. doi:10.1098/rsif.2007.1047.&lt;/ref&gt;
&lt;ref name=&quot;Koski2001&quot; &gt;Koski, L B, and G B Golding. 2001.  The closest BLAST hit is often not the nearest neighbor.  Journal of Molecular Evolution 52 (6) (June): 540-542. doi:10.1007/s002390010184.&lt;/ref&gt;
&lt;ref name=&quot;Lawrence1997&quot; &gt;Lawrence, J G, and H Ochman. 1997.  Amelioration of bacterial genomes: rates of change and exchange.  Journal of Molecular Evolution 44 (4) (April): 383-397.&lt;/ref&gt;
&lt;ref name=&quot;Lawrence1998&quot; &gt;Lawrence, J G, and H Ochman.  . 1998.  Molecular archaeology of the Escherichia coli genome.  Proceedings of the National Academy of Sciences of the United States of America 95 (16) (August 4): 9413-9417.&lt;/ref&gt;
&lt;ref name=&quot;Lento1995&quot; &gt;Lento, G M, R E Hickson, G K Chambers, and D Penny. 1995.  Use of spectral analysis to test hypotheses on the origin of pinnipeds.  Molecular Biology and Evolution 12 (1) (January 1): 28 -52.&lt;/ref&gt;
&lt;ref name=&quot;Lerat2003&quot; &gt;Lerat, Emmanuelle, Vincent Daubin, and Nancy A Moran. 2003.  From gene trees to organismal phylogeny in prokaryotes: the case of the gamma-Proteobacteria.  PLoS Biology 1 (1) (October): E19. doi:10.1371/journal.pbio.0000019.&lt;/ref&gt;
&lt;ref name=&quot;Liu2008&quot; &gt;Liu, Zhandong, Santosh S Venkatesh, and Carlo C Maley. 2008.  Sequence space coverage, entropy of genomes and the potential to detect non-human DNA in human samples.  BMC Genomics 9: 509. doi:10.1186/1471-2164-9-509.&lt;/ref&gt;
&lt;ref name=&quot;MacLeod2005&quot; &gt;MacLeod, Dave, Robert L Charlebois, Ford Doolittle, and Eric Bapteste. 2005.  Deduction of probable events of lateral gene transfer through comparison of phylogenetic trees by recursive consolidation and rearrangement.  BMC Evolutionary Biology 5: 27. doi:10.1186/1471-2148-5-27.&lt;/ref&gt;
&lt;ref name=&quot;Mallet2010&quot; &gt;Mallet, Ludovic V, Jennifer Becq, and Patrick Deschavanne. 2010.  Whole genome evaluation of horizontal transfers in the pathogenic fungus Aspergillus fumigatus.  BMC Genomics 11: 171. doi:10.1186/1471-2164-11-171.&lt;/ref&gt;
&lt;ref name=&quot;Mau2006&quot; &gt;Mau, Bob, Jeremy D Glasner, Aaron E Darling, and Nicole T Perna. 2006.  Genome-wide detection and analysis of homologous recombination among sequenced strains of Escherichia coli.  Genome Biology 7 (5): R44. doi:10.1186/gb-2006-7-5-r44.&lt;/ref&gt;
&lt;ref name=&quot;Mirkin2003&quot; &gt;Mirkin, Boris G, Trevor I Fenner, Michael Y Galperin, and Eugene V Koonin. 2003.  Algorithms for computing parsimonious evolutionary scenarios for genome evolution, the last universal common ancestor and dominance of horizontal gene transfer in the evolution of prokaryotes.  BMC Evolutionary Biology 3 (January 6): 2.&lt;/ref&gt;
&lt;ref name=&quot;Nakabachi2006&quot; &gt;Nakabachi, Atsushi, Atsushi Yamashita, Hidehiro Toh, Hajime Ishikawa, Helen E Dunbar, Nancy A Moran, and Masahira Hattori. 2006.  The 160-kilobase genome of the bacterial endosymbiont Carsonella.  Science (New York, N.Y.) 314 (5797) (October 13): 267. doi:10.1126/science.1134196.&lt;/ref&gt;
&lt;ref name=&quot;Nakamura2004&quot; &gt;Nakamura, Yoji, Takeshi Itoh, Hideo Matsuda, and Takashi Gojobori. 2004.  Biased biological functions of horizontally transferred genes in prokaryotic genomes.  Nat Genet 36 (7) (July): 760 6. doi:10.1038/ng1381.&lt;/ref&gt;
&lt;ref name=&quot;Nakhleh2005&quot; &gt;Nakhleh, Luay, Derek Ruths, and Li-san Wang. 2005.  RIATA-HGT: A fast and accurate heuristic for reconstrucing horizontal gene transfer.  PROCEEDINGS OF THE ELEVENTH INTERNATIONAL COMPUTING AND COMBINATORICS CONFERENCE (COCOON 05). LNCS #3595 3595: 84--93.&lt;/ref&gt;
&lt;ref name=&quot;Nelson1999&quot; &gt;Nelson, K E, R A Clayton, S R Gill, M L Gwinn, R J Dodson, D H Haft, E K Hickey, et al. 1999.  Evidence for lateral gene transfer between Archaea and bacteria from genome sequence of Thermotoga maritima.  Nature 399 (6734) (May 27): 323-329. doi:10.1038/20601.&lt;/ref&gt;
&lt;ref name=&quot;Nesb2001&quot; &gt;Nesb , C L, Y Boucher, and W F Doolittle. 2001.  Defining the core of nontransferable prokaryotic genes: the euryarchaeal core.  Journal of Molecular Evolution 53 (4-5) (November): 340-350. doi:10.1007/s002390010224.&lt;/ref&gt;
&lt;ref name=&quot;Normand2007&quot; &gt;Normand, Philippe, Pascal Lapierre, Louis S Tisa, Johann Peter Gogarten, Nicole Alloisio, Emilie Bagnarol, Carla A Bassi, et al. 2007.  Genome characteristics of facultatively symbiotic Frankia sp. strains reflect host range and host plant biogeography.  Genome Research 17 (1) (January): 7-15. doi:10.1101/gr.5798407.&lt;/ref&gt;
&lt;ref name=&quot;Novichkov2004&quot; &gt;Novichkov, Pavel, Marina Omelchenko, Mikhail Gelfand, Andrei Mironov, Yuri Wolf, and Eugene Koonin. 2004.  Genome-Wide Molecular Clock and Horizontal Gene Transfer in Bacterial Evolution.  The Journal of Bacteriology 186 (19) (October): 6575. doi:10.1128/JB.186.19.6575-6585.2004.&lt;/ref&gt;
&lt;ref name=&quot;Ochman2000&quot; &gt;Ochman, H, J G Lawrence, and E A Groisman. 2000.  Lateral gene transfer and the nature of bacterial innovation.  Nature 405 (6784) (May 18): 299-304. doi:10.1038/35012500.&lt;/ref&gt;
&lt;ref name=&quot;Olson1998&quot; &gt;Olson, Wilma K., Andrey A. Gorin, Xiang-Jun Lu, Lynette M. Hock, and Victor B. Zhurkin. 1998.  DNA sequence-dependent deformability deduced from protein DNA crystal complexes.  Proceedings of the National Academy of Sciences 95 (19): 11163 -11168. doi:10.1073/pnas.95.19.11163.&lt;/ref&gt;
&lt;ref name=&quot;Ornstein1978&quot; &gt;Ornstein, Rick L, Robert Rein, Donnal L Breen, and Robert D Macelroy. 1978.  An optimized potential function for the calculation of nucleic acid interaction energies I. Base stacking.  Biopolymers 17 (10) (October 1): 2341-2360. doi:10.1002/bip.1978.360171005.&lt;/ref&gt;
&lt;ref name=&quot;Papke2004&quot; &gt;Papke, R Thane, Jeremy E Koenig, Franc sco Rodr guez-Valera, and W Ford Doolittle. 2004.  Frequent recombination in a saltern population of Halorubrum.  Science (New York, N.Y.) 306 (5703) (December 10): 1928-1929. doi:10.1126/science.1103289.&lt;/ref&gt;
&lt;ref name=&quot;van Passel2005&quot; &gt;van Passel, M W J, A Bart, H H Thygesen, A C M Luyf, A H C van Kampen, and A van der Ende. 2005.  An acquisition account of genomic islands based on genome signature comparisons.  BMC Genomics 6: 163. doi:10.1186/1471-2164-6-163.&lt;/ref&gt;
&lt;ref name=&quot;Poptsova2007&quot; &gt;Poptsova, Maria S, and J Peter Gogarten. 2007.  The power of phylogenetic approaches to detect horizontally transferred genes.  BMC Evolutionary Biology 7: 45. doi:10.1186/1471-2148-7-45.&lt;/ref&gt;
&lt;ref name=&quot;Rendulic2004&quot; &gt;Rendulic, Snjezana, Pratik Jagtap, Andrea Rosinus, Mark Eppinger, Claudia Baar, Christa Lanz, Heike Keller, et al. 2004.  A predator unmasked: life cycle of Bdellovibrio bacteriovorus from a genomic perspective.  Science (New York, N.Y.) 303 (5658) (January 30): 689-692. doi:10.1126/science.1093027.&lt;/ref&gt;
&lt;ref name=&quot;Robinson1981&quot; &gt;Robinson, D. F., and L. R. Foulds. 1981.  Comparison of phylogenetic trees.  Mathematical Biosciences 53 (1-2) (February): 131-147. doi:10.1016/0025-5564(81)90043-2.&lt;/ref&gt;
&lt;ref name=&quot;Shimodaira1999&quot; &gt;Shimodaira, H, and M Hasegawa. 1999.  Multiple Comparisons of Log-Likelihoods with Applications to Phylogenetic Inference.  Molecular Biology and Evolution 16 (8): 1114.&lt;/ref&gt;
&lt;ref name=&quot;Shimodaira2002&quot; &gt;Shimodaira, Hidetoshi. 2002.  An approximately unbiased test of phylogenetic tree selection.  Systematic Biology 51 (3) (June): 492-508. doi:10.1080/10635150290069913.&lt;/ref&gt;
&lt;ref name=&quot;Snel2002&quot; &gt;Snel, Berend, Peer Bork, and Martijn A Huynen. 2002.  Genomes in flux: the evolution of archaeal and proteobacterial gene content.  Genome Research 12 (1) (January): 17-25. doi:10.1101/gr.176501.&lt;/ref&gt;
&lt;ref name=&quot;Supek2010&quot; &gt;Supek, Fran, Nives Skunca, Jelena Repar, Kristian Vlahovicek, and Tomislav Smuc. 2010.  Translational selection is ubiquitous in prokaryotes.  PLoS Genetics 6 (6) (June): e1001004. doi:10.1371/journal.pgen.1001004.&lt;/ref&gt;
&lt;ref name=&quot;Than2007&quot; &gt;Than, Cuong, Derek Ruths, Hideki Innan, and Luay Nakhleh. 2007.  Confounding factors in HGT detection: statistical error, coalescent effects, and multiple solutions.  Journal of Computational Biology: A Journal of Computational Molecular Cell Biology 14 (4) (May): 517-535. doi:10.1089/cmb.2007.A010.&lt;/ref&gt;
&lt;ref name=&quot;Tsirigos2005&quot; &gt;Tsirigos, Aristotelis, and Isidore Rigoutsos. 2005.  A new computational method for the detection of horizontal gene transfer events.  Nucleic Acids Research 33 (3) (January 1): 922 -933. doi:10.1093/nar/gki187.&lt;/ref&gt;
&lt;ref name=&quot;Tu2003&quot; &gt;Tu, Qiang, and Dafu Ding. 2003.  Detecting pathogenicity islands and anomalous gene clusters by iterative discriminant analysis.  FEMS Microbiology Letters 221 (2) (April 25): 269-275.&lt;/ref&gt;
&lt;ref name=&quot;Vernikos2007&quot; &gt;Vernikos, Georgios S, Nicholas R Thomson, and Julian Parkhill. 2007.  Genetic flux over time in the Salmonella lineage.  Genome Biology 8 (6): R100. doi:10.1186/gb-2007-8-6-r100.&lt;/ref&gt;
&lt;ref name=&quot;Welch2002&quot; &gt;Welch, R A, V. Burland, G. Plunkett, P. Redford, P. Roesch, D. Rasko, E L Buckles, et al. 2002.  Extensive mosaic structure revealed by the complete genome sequence of uropathogenic Escherichia coli.  Proc Natl Acad Sci USA 99 (26) (December): 17020 4. doi:10.1073/pnas.252529799.&lt;/ref&gt;
&lt;ref name=&quot;Worning2000&quot; &gt;Worning, P, L J Jensen, K E Nelson, S Brunak, and D W Ussery. 2000.  Structural analysis of DNA sequence: evidence for lateral gene transfer in Thermotoga maritima.  Nucleic Acids Research 28 (3) (February 1): 706-709.&lt;/ref&gt;
&lt;ref name=&quot;Zaneveld2008&quot; &gt;Zaneveld, Jesse R, Diana R Nemergut, and Rob Knight. 2008.  Are all horizontal gene transfers created equal? Prospects for mechanism-based studies of HGT patterns.  Microbiology (Reading, England) 154 (Pt 1) (January): 1-15. doi:10.1099/mic.0.2007/011833-0.&lt;/ref&gt;
&lt;ref name=&quot;Zhaxybayeva2006&quot; &gt;Zhaxybayeva, Olga, J Peter Gogarten, Robert L Charlebois, W Ford Doolittle, and R Thane Papke. 2006.  Phylogenetic analyses of cyanobacterial genomes: quantification of horizontal gene transfer events.  Genome Res 16 (9) (September): 1099 108. doi:10.1101/gr.5322306.&lt;/ref&gt;
&lt;ref name=&quot;Zhaxybayeva2004&quot; &gt;Zhaxybayeva, Olga, Lutz Hamel, Jason Raymond, and J Peter Gogarten. 2004.  Visualization of the phylogenetic content of five genomes using dekapentagonal maps.  Genome Biology 5 (3): R20. doi:10.1186/gb-2004-5-3-r20.&lt;/ref&gt;
&lt;ref name=&quot;Zhaxybayeva2004B&quot; &gt;Zhaxybayeva, Olga, Pascal Lapierre, and J Peter Gogarten. 2004.  Genome mosaicism and organismal lineages.  Trends in Genetics: TIG 20 (5) (May): 254-260. doi:10.1016/j.tig.2004.03.009.&lt;/ref&gt;
&lt;/references&gt;</text>
    </revision>
    <revision>
      <id>967</id>
      <parentid>966</parentid>
      <timestamp>2012-06-12T09:53:11Z</timestamp>
      <contributor>
        <username>Nick Williams</username>
        <id>19</id>
      </contributor>
      <sha1>p3iwc4dwelsy9tbsdtwa1et2pcuzt73</sha1>
      <text xml:space="preserve" bytes="49740">[[wp:Horizontal Gene Transfer|Horizontal Gene Transfer]] (HGT) occurs when a host genome obtains foreign DNA
in a process that circumvents vertical inheritance.

==Introduction==
Evolutionary processes include mutations, duplications, deletions and insertions of genes and gene
fragments&lt;ref name=&quot;Arber1991&quot; /&gt;. An insertion event that involves two distinct species, where the donor's
genetic material is inserted into the host genome, is referred to as Lateral (or Horizontal) Gene
Transfer (LGT or HGT) &lt;ref name=&quot;Doolittle1999&quot; /&gt; &lt;ref name=&quot;Campbell2000&quot; /&gt; &lt;ref name=&quot;Andersson2005&quot; /&gt;. As LGT is a
historical event working on a large evolutionary scale, often the only evidence of an LGT is in the
genome sequence itself: by analyzing it, computational methods infer lateral gene transfer events.
Detecting LGT is not straightforward due to its reach in shaping genomes: the donor of genetic
material is not constrained by the relatedness to the host, and transfers occur between kingdoms, as
well as within a phylum &lt;ref name=&quot;Nelson1999&quot; /&gt;&lt;ref name=&quot;Zhaxybayeva2006&quot; /&gt; &lt;ref name=&quot;Babic2008&quot; /&gt;.
Based on the principles employed in inferring LGT events, computational methods can be divided in
two broad groups (FIG). We start our survey with the principles that rely on the atypical sequence
composition of LGT candidates in the host genome (FIG). Second, we present the principles that
examine the evolutionary history of the host with respect to the LGT candidate (FIG). We finish
our survey by commenting on the challenges in the evaluation of these methods (FIG).

[[File:LGTInferenceMethodsOverview.png|564px|thumb|center|{{Figure|1}} '''''Principles used in the detection of Lateral Gene Transfer (LGT)'''. Sequence composition-based methods (A) compare LGT candidate's nucleotide composition (A.1), genomic signature
(A.2), or structural features (A.3) to the host's genomic average. Phylogeny-based methods (B) search for incongruence in the evolutionary history of the host and the LGT candidate.
Phylogeny-based methods are further subdivided into explicit methods (B.1) that look for incongruencies between the reference species tree and the gene tree, and implicit methods (B.2)
that look for discordance in sequence similarity among homologous genes.
'']]

==Computational methods used in detecting Lateral Gene Transfer (LGT)==
Computational methods used in genome-wide detection of LGT are more often applied to Prokaryotes than to Eukaryotes, resulting in the unequivocal acceptance of LGT's influence on Prokaryotic evolution&lt;ref name=&quot;Boto2010&quot; /&gt;. Although LGT is known to shape the Eukaryotic genomes, the extent of the influence appears to be lower&lt;ref name=&quot;Keeling2008&quot; /&gt;. Nevertheless, apart from the computational obstacles—not negligible when analyzing the much larger Eukaryotic genomes—most computational methods can be adapted to find LGT in Eukaryotes (e.g. &lt;ref name=&quot;Mallet2010&quot; /&gt;).
===Sequence composition methods===
A number of computational methods for detecting LGT are based on sequence composition: nucleotide composition, oligonucleotide frequencies, or structural features (Figure 1 A). In the context of these methods, if a fragment of the genome strongly deviates from the genomic average, it is a possible lateral transfer.

====Nucleotide composition: GC content and codon usage bias====
The Bacterial GC content falls within a wide range (Fig. 2): on the one end is Carsonella ruddii with GC content of 16.5% &lt;ref name=&quot;Nakabachi2006&quot; /&gt; and on the other is Anaeromyxobacter dehalogenans with GC content of 75% &lt;ref name=&quot;Liu2008&quot; /&gt;. Even within a closely related group of
α-Proteobacteria values range from about 30% to about 65%&lt;ref name=&quot;Bentley2004&quot; /&gt;. Such differences are exploited in detecting LGT events: a strikingly different GC content of a genome segment is an indication of its foreign origin &lt;ref name=&quot;Daubin2003&quot; /&gt;.
The evolutionary processes determining GC content are reflected in the host's preference for certain synonymous codons—codon usage bias &lt;ref name=&quot;Grantham1981&quot;/&gt; &lt;ref name=&quot;Supek2010&quot; /&gt;. In fact, codon usage bias was the detection method used in one of the first methodical assessments of LGT in Escherichia coli &lt;ref name=&quot;Lawrence1998&quot; /&gt;. Two features characterized LGT candidate genes: first, they had a strong codon usage bias, and second, the preferred codons of LGT candidate genes were distinct from those preferred in the host's genome.
====Genomic signature====
GC content and codon usage bias rely on mononucleotide frequency, either in the entire genome or in the particular positions in the genome; the extended vocabulary of oligonucleotide frequency should allow more discriminatory power. In fact, the oligonucleotide frequency varies less along a genome than between genomes, leading to the concept of a genomic signature&lt;ref name=&quot;Campbell1999&quot; /&gt; &lt;ref name=&quot;Deschavanne2000&quot; /&gt;: a deviation from the genomic signature makes the fragment an LGT candidate.
=====Oligonucleotide frequencies=====
The simplest oligonucleotide used as a genomic signature is a dinucleotide. For example, a genomic signature based on the dinucleotide frequencies of the third nucleotide in a codon and the first nucleotide in the following codon accounts for the dinucleotide least restricted by amino acid preference and codon usage&lt;ref name=&quot;Hooper2002&quot; /&gt;. Similarly, tetranucleotide frequencies in a sliding window—e.g. 5 kb with a step of 0.5 kb&lt;ref name=&quot;Dufraigne2005&quot; /&gt; —can be used to find fragments that are possible lateral transfers.
=====Modeling the genomic signature=====
A more complex way of capturing the genomic signature uses, instead of the frequency, a model of a set of typical host genes. In case of a Markov model-based approach, the model includes a transition probability matrix derived using typical genes&lt;ref name=&quot;Cortez2009&quot; /&gt;; in case of a Bayesian model, the posterior probabilities of a sequence are calculated based on the typical genomic signatures &lt;ref name=&quot;Nakamura2004&quot; /&gt;.
=====Structural features=====
Just as the nucleotide composition of a DNA molecule can be represented by a sequence of letters, its structural features can be encoded in a numerical sequence. The structural features include interaction energies between neighboring base pairs (&lt;ref name=&quot;Ornstein1978&quot; /&gt;), the twist that makes two bases of a pair non-coplanar &lt;ref name=&quot;elHassan1996&quot; /&gt;, or DNA deformability induced by the proteins shaping the chromatin &lt;ref name=&quot;Olson1998&quot; /&gt;.
The autocorrelation analysis of this numerical sequence shows characteristic periodicities in complete genomes &lt;ref name=&quot;Herzel1999&quot; /&gt;. In fact, upon detecting Archaea-like regions in the thermophilic Bacteria T. maritima&lt;ref name=&quot;Nelson1999&quot; /&gt;, periodicity spectra of these regions were compared to the periodicity spectra of the homologous regions in the Archaea Pyrococcus horikoshii&lt;ref name=&quot;Worning2000&quot; /&gt;. The revealed similarities in the periodicity were strong supporting evidence for a case of massive LGT between two kingdoms, Bacteria and Archaea.
====Limitations of sequence composition methods====
To detect LGT, sequence composition methods need the host's average signature to be clearly recognizable: not accounting for the host's intra-genomic variability results in overpredictions—flagging native segments as possible LGT events &lt;ref name=&quot;Guindon2001&quot; /&gt;. For example, the GC content of the third codon position is lower close to the replication terminus&lt;ref name=&quot;Deschavanne1995&quot; /&gt;.
Just as important, the transferred segments need to exhibit the donor's signature. However, this might not be the case for ancient transfers: the transferred segments are subject to the same mutational processes as the rest of the host genome so their distinct signatures ameliorate&lt;ref name=&quot;Lawrence1997&quot; /&gt;. Similarly, if the inserted segment was previously adapted to the host's genome, as is the case for prophage insertions&lt;ref name=&quot;Vernikos2007&quot; /&gt;, the power of sequence composition methods in detecting LGT is reduced.
A notable example for a reduced power of the sequence composition methods is the one of Bdellovibrio bacteriovorus, a predatory δ-Proteobacterium. The first analysis, based on the Bacterium's homogeneous GC content, found that its genome is resistant to LGT &lt;ref name=&quot;Rendulic2004&quot; /&gt;. However, subsequent research using phylogenetic analysis identified a number of ancient LGT events in the genome &lt;ref name=&quot;Gophna2006&quot; /&gt;.

===Phylogenetic methods===
The use of phylogenetic analysis in the detection of LGT was advanced by the availability of many newly sequenced genomes. Phylogenetic methods detect inconsistencies in gene and genome evolutionary history in two ways: 1) by reconstructing the gene tree and reconciling it with the reference species tree (explicit methods) or 2) by implicitly examining gene history, e.g. its pattern of presence/absence in species or expected/unexpected evolutionary distance from its gene family (Fig. 1 B).
====Explicit phylogenetic methods====
To find LGT events, explicit phylogenetic methods first reconstruct the reference tree and then reconcile the gene and reference tree, both computationally demanding procedures. To reduce computational complexity, explicit phylogenetic methods either focus on smaller phylogenetic groups such as one phylum (tests of topologies), or borrow from the dynamic programming paradigm by deconstructing the problem, the gene tree, into smaller parts (genome spectral approaches and subtree pruning and regrafting).
=====Tests of topologies=====
Gene trees and the reference tree can be directly compared using likelihood-based tests of topology, e.g. Kishino-Hasegawa (KH), Shimodara-Hasegawa (SH), and Approximately Unbiased (AU) test&lt;ref name=&quot;Goldman2000&quot; /&gt;&lt;ref name=&quot;Shimodaira1999&quot; /&gt;&lt;ref name=&quot;Shimodaira2002&quot; /&gt;. Each test compares the alignment of homologs used to create the gene tree to the reference topology. If the reference topology is rejected by the alignment, evolutionary histories are inconsistent. When these inconsistencies cannot be explained using a small number of non-lateral events such as gene loss or mutational change, an LGT event is inferred.
One such analysis checked for LGT in groups of homologs—best bidirectional hits—of the γ-Proteobacterial lineage&lt;ref name=&quot;Lerat2003&quot; /&gt;. Reference trees were reconstructed in
one of three ways: 1) using the highly conserved small subunit ribosomal RNA (SSU RNA) sequences, 2) using a consensus of the available gene trees, or 3) using concatenated alignments of orthologs. The combination of data and tree building methods resulted in six reference tree topologies. The failure to reject the six evaluated topologies—and the rejection of seven alternative topologies—was interpreted as evidence for a small number of LGT events in the selected groups.

=====Genome spectral approaches=====
The selection of reference topologies in the example above was guided by the principle of 'best practice', limiting the number of analyzed reference trees to 13 out of 13 749 310 575 possible unrooted tree topologies&lt;ref name=&quot;Bapteste2004&quot; /&gt;. In an ideal case, all reference tree topologies should be evaluated, a feasible task when the analysis includes four or five taxa&lt;ref name=&quot;Zhaxybayeva2004&quot; /&gt;. However, the number of possible topologies for a larger number of taxa increases dramatically (TODO Fig. 3 A). Methods that deconstruct the tree into smaller pieces—bipartitions or quartets—were introduced to circumvent the problem of unreasonable computing time.
=====Bipartitions=====
When the reference tree is deconstructed by removing one edge, two unconnected sub-trees represent a bipartition. If two bipartitions can exist on one gene tree, they are compatible. Otherwise, they are conflicting.
The first step in the bipartition analysis is selecting strongly supported bipartitions: those created by deconstructing a node of high confidence—e.g. a node with a bootstrap value above a threshold. In the second step, each strongly supported bipartition is mapped to all available gene trees, counting the compatible and conflicting bipartitions. Finally, a gene family found to have many conflicting
strongly supported bipartitions is considered to have LGT candidates&lt;ref name=&quot;Zhaxybayeva2004&quot; /&gt;.
=====Quartet decomposition=====
A similar principle of deconstructing the tree was used in quartet decomposition&lt;ref name=&quot;Zhaxybayeva2006&quot; /&gt;. All possible four-taxa sub-trees of the reference tree were compared with the available gene trees. If the topology of the quartet is embedded in the gene tree, the quartet is compatible with the gene tree. Similar to the bipartition analysis, candidate LGT events were flagged when the strongly supported embedded quartet disagreed with the gene tree.
=====Subtree Pruning and Regrafting (SPR)=====
A mechanistic way of modeling an LGT event on the reference tree is to first cut an edge (prune the tree) and then regraft the sub-tree to another edge. If the gene tree was topologically consistent with the original reference tree, the editing results in an inconsistency. Similarly, when the original gene tree is inconsistent with the reference tree, it is possible to prune and regraft the reference tree to obtain a consistent topology. By interpreting the edit path of pruning and regrafting one can flag LGT candidate nodes and infer the host and the donor genomes&lt;ref name=&quot;Beiko2005&quot; /&gt;.
The computational challenge lies in finding the optimal edit path—the one that requires the least number of steps&lt;ref name=&quot;Hein1995&quot; /&gt;&lt;ref name=&quot;Allen2001&quot; /&gt;, and different strategies are used in solving the problem. For example, the HorizStory algorithm&lt;ref name=&quot;MacLeod2005&quot; /&gt; reduces the problem by first eliminating the consistent nodes; recursive pruning and regrafting reconciles the reference tree with the gene tree and optimal edits are interpreted as LGT events. 

=====Limitations of explicit phylogenetic methods=====
The main limitation of the explicit phylogenetic methods is the reference tree topology, as the selection of its reconstruction method is still controversial due to the statistical bias involved in creating the reference tree&lt;ref name=&quot;Hilario1993&quot; /&gt;&lt;ref name=&quot;Brown1994&quot; /&gt; &lt;ref name=&quot;Nesb2001&quot; /&gt;.
Even if there is no doubt in the reference tree, the conflicting phylogenies can be the result of an unrecognized paralogy or a gene loss, as well as an LGT event. Moreover, inferred LGT scenarios are not necessarily unique. For example, SPR can provide conflicting scenarios with the same number of minimal tree edits. Similarly, the most parsimonious solution in tree reconciliation does not need to be the correct one.
Explicit phylogenetic methods allow a direct inference of the donor node. The limitation to keep in mind is that this node also represents all the extinct and unsequenced taxa, so the primary donor is not exactly pinpointed.
The availability of genomes included in the analysis limits the application for two more reasons: first, the computational complexity of reconstructing a gene tree or a species tree is still a challenge. Second, long branch attraction will confound the interpretation when fast evolving orthologous groups are considered.
====Implicit phylogenetic methods –evolutionary distance====
In comparative genomics, estimations of evolutionary distance are equivalent to estimating sequence similarity—the number of per-site substitutions since the genes diverged from their common
9
ancestor. If a gene has unexpected evolutionary distance from the reference, e.g. its gene family or the genomic average, implicit phylogenetic methods infer an LGT event.
=====Correlating sequence similarity=====
For a group of orthologs—homologs that started diverging after a speciation event—the molecular clock hypothesis states that the evolutionary distances of genes are proportional to the evolutionary distances of the respective genomes&lt;ref name=&quot;Bromham2003&quot; /&gt;. If a group of orthologs contains xenologs—genes obtained in an LGT event—the proportionality of evolutionary relationships will hold for orthologs, but not for laterally transferred genes &lt;ref name=&quot;Novichkov2004&quot; /&gt;.
One approach finds violations of the expected evolutionary distances by ranking similarity scores of Open Reading Frames (ORFs) to a &quot;virtual genome&quot;—a collection of ORFs of the respective strains from the GenBank database &lt;ref name=&quot;Clarke2002&quot; /&gt;. If an ORF's evolutionary distance to the virtual genome was inconsistent with the distances of other ORFs from the same genome, the authors inferred an LGT event. Another algorithm for LGT detection compares all pairs of genes in predefined groups of orthologs &lt;ref name=&quot;Dessimoz2008&quot; /&gt;: if a likelihood ratio test of the LGT hypothesis and a hypothesis of no LGT rejects the null, a putative LGT event is inferred. In addition, a pair-wise comparison allows inference of potential donors and provides an estimation of the time since the LGT event.
=====Phyletic profiles—presence and absence of genes=====
A group of orthologs or homologs can be analyzed in terms of the presence/absence of group members in the reference genomes; such patterns are called phyletic profiles&lt;ref name=&quot;Kensche2008&quot; /&gt;. To find LGT events, phyletic profiles are scanned for an unusual distribution of genes.
Arguably, the most straightforward use of phyletic profiles in the detection of LGT is the presence of top-scoring BLAST hits in an unrelated species. For example, when phyletic profiles of the Bacterium T. maritima showed that most of the best BLAST matches are found in the Archeal species and not the closely related Bacteria, Nelson et al. obtained a list of LGT candidate genes&lt;ref name=&quot;Nelson1999&quot; /&gt;; the predictions were later analyzed using structural features of the DNA molecule&lt;ref name=&quot;Worning2000&quot; /&gt; (Section XX).
Absence of a homolog in a group of closely related species is a clue that the examined gene might have arrived via an LGT event. For example, the three facultatively symbiotic Frankia sp. strains are of strikingly different sizes: 5.43 Mbp, 7.50 Mbp and 9.04 Mbp, depending on their range of hosts &lt;ref name=&quot;Normand2007&quot; /&gt;. Marked portions of strain-specific genes had no significant hit in the reference database, and were possibly acquired by LGT transfers from other Bacteria.
Similarly, the three phenotypically diverse E. coli strains, uropathogenic, enterohemorrhagic and benign, share about 40% of the combined gene pool, the core genes; the 60% of strain-specific genes are likely LGT candidates&lt;ref name=&quot;Welch2002&quot; /&gt;. To strengthen the case for the strain-specific genes originating from LGT, Welch and coworkers showed they have a strikingly different codon usage pattern from the core genes and a mostly conserved gene order.
=====Scanning for polymorphic sites=====
Larger stretches of sequence identity allow for multiple homologous recombination sites, so lateral transfer between closely related species often results in the exchange of ORF fractions&lt;ref name=&quot;Ochman2000&quot; /&gt;&lt;ref name=&quot;Papke2004&quot; /&gt;. The analysis of a group of four E. coli and two Shigella flexneri strains revealed that the sequence stretches in common to all six strains contain polymorphic sites, consequences of homologous recombination&lt;ref name=&quot;Mau2006&quot; /&gt;. The method is, however, restricted to the sites in common to all analyzed species, limiting the analysis to a group of closely related organisms.
=====Limitations of implicit phylogenetic methods=====
In principle, implicit phylogenetic methods can detect any of the three sorts of LGT events: insertion of a new gene, insertion of a paralog, and insertion of a xenolog in orthologous gene displacement. However, practical considerations can result in limitations. Evolutionary distance approaches analyze groups of homologs, usually created by grouping best bidirectional hits. If the analysis leaves out groups that do not have a representative in all taxa (ORFans—ORFs present in only one genome—being an extreme example) and/or groups that are too small, only xenologous displacement can be detected.
Moreover, computational search for homologs (and orthologs in particular) is often based on sequence similarity—best BLAST bidirectional hits; the most appropriate candidate, however, does not need to be the top BLAST hit&lt;ref name=&quot;Koski2001&quot; /&gt;).
A list of top sequence similarity hits is used to create phyletic patterns that detect if a gene was lost from the genome; considering gene remnants as lost could inflate the number of LGT events.

{| class=&quot;wikitable&quot; style=&quot;float: right; margin-left: 1em; text-align: center;&quot; id=&quot;table1&quot;
|+ Table 1: LGT Inference Methods
|-
! Evaluation !! Evaluation strategy !! Tested principles and references 
|-
| Atypical Gene detection (Azad and Lawrence 2005&lt;ref name=&quot;Azad2005&quot; /&gt;) || Simulated sequence - HMMs. Model of the host - based on E. coli; model of the donor - based on 10 other Bacteria || Codon usage bias and dinucleotide frequencies (S Karlin, Mrázek, and Campbell 1998&lt;ref name=&quot;Karlin1998B&quot; /&gt;; S Karlin 1998&lt;ref name=&quot;Karlin1998&quot; /&gt;; Hayes and Borodovsky 1998&lt;ref name=&quot;Hayes1998&quot; /&gt;) 
|-
| Reassessment of first-order Markov models (D. Q. Cortez, Lazcano, and Becerra 2005&lt;ref name=&quot;Cortez2005&quot; /&gt;) || Real data. Host genome - E. coli; donor genes - selected from 30 other Prokaryotes || GC content, codon usage bias, phyletic patterns, modeling the genomic signature (J G Lawrence and Ochman 1997&lt;ref name=&quot;Lawrence1997&quot; /&gt;; Daubin, Lerat, and Perrière 2003&lt;ref name=&quot;Daubin2003&quot; /&gt;; Nakamura et al. 2004&lt;ref name=&quot;Nakamura2004&quot; /&gt;; D. Q. Cortez, Lazcano, and Becerra 2005&lt;ref name=&quot;Cortez2005&quot; /&gt;) 
|-
| Quantification of LGT in cyanobacteria (Zhaxybayeva et al. 2006&lt;ref name=&quot;Zhaxybayeva2006&quot; /&gt;) || Simulated whole-genome evolution; gene families with and without LGT || Quartet bipartition; their own implementation, based on (Hendy and Penny 1993&lt;ref name=&quot;Hendy1993&quot; /&gt;; Lento et al. 1995&lt;ref name=&quot;Lento1995&quot; /&gt;) 
|-
| Case study on nitrogen fixation genes (Kechris et al. 2006&lt;ref name=&quot;Kechris2006&quot; /&gt;) || Real data - 135 microbial genomes from TIGR CMR || Phyletic patterns, codon usage, and tests of topologies; their own implementations 
|-
| A benchmark for LGT detection (Becq, Churlaud, and Deschavanne 2010&lt;ref name=&quot;Becq2010&quot; /&gt;) || Simulated data from (Azad and Lawrence 2005&lt;ref name=&quot;Azad2005&quot; /&gt;) || GC content, codon usage bias, oligonucleotide frequency (Dufraigne et al. 2005&lt;ref name =&quot;Dufraigne2005&quot; /&gt;; Garcia-Vallvé, Romeu, and Palau 2000&lt;ref name=&quot;GarciaVallv2000&quot; /&gt;; Hooper and Berg 2002&lt;ref name=&quot;Hooper2002&quot; /&gt;; Samuel Karlin 2001&lt;ref name=&quot;Karlin2001&quot; /&gt;; J G Lawrence and Ochman 1998&lt;ref name=&quot;Lawrence1998&quot; /&gt;; Hayes and Borodovsky 1998&lt;ref name=&quot;Hayes1998&quot; /&gt;; Tsirigos and Rigoutsos 2005&lt;ref name=&quot;Tsirigos2005&quot; /&gt;; Tu and Ding 2003&lt;ref name=&quot;Tu2003&quot; /&gt;; van Passel et al. 2005&lt;ref name=&quot;vanPassel2005&quot; /&gt;) 
|-
| Prunier (Abby et al. 2010&lt;ref name=&quot;Abby2010&quot; /&gt;) || Simulated whole-genome evolution from (Galtier 2007) &lt;ref name=&quot;Galtier2007&quot; /&gt;|| Subtree pruning and regrafting (Abby et al. 2010&lt;ref name=&quot;Abby2010&quot; /&gt;; Nakhleh, Ruths, and Wang 2005&lt;ref name=&quot;Nakhleh2005&quot; /&gt;; Beiko and Hamilton 2006&lt;ref name=&quot;Beiko2006&quot; /&gt;) 
|-
| Sequence-based methods combined with gene context (Azad and Lawrence 2011&lt;ref name=&quot;Azad2011&quot; /&gt;) || Simulated data, modified approach from (Azad and Lawrence 2005&lt;ref name=&quot;Azad2005&quot; /&gt;) || GC content, codon usage bias, dinucleotide and heptanucleotide frequency, modeling the genomic signature (J G Lawrence and Ochman 1998&lt;ref name=&quot;Lawrence1998&quot; /&gt;; S Karlin, Mrázek, and Campbell 1998&lt;ref name=&quot;Karlin1998B&quot; /&gt;; Azad and Lawrence 2007&lt;ref name=&quot;Azad2007&quot; /&gt;; S Karlin 1998&lt;ref name=&quot;Karlin1998&quot; /&gt;; Tsirigos and Rigoutsos 2005&lt;ref name=&quot;Tsirigos2005&quot; /&gt;; Nakamura et al. 2004&lt;ref name=&quot;Nakamura2004&quot; /&gt;&quot;) 
|-
| Confounding factors in LGT detection (Than et al. 2007&lt;ref name=&quot;Than2007&quot; /&gt;) || Modified tree topology via SPR moves || Subtree pruning and regrafting (Nakhleh, Ruths, and Wang 2005&lt;ref name=&quot;Nakhleh2005&quot; /&gt;; Hallett and Lagergren 2001&lt;ref name=&quot;Hallett2001&quot; /&gt;) 
|-
| Evaluating SPR methods (Beiko and Hamilton 2006&lt;ref name=&quot;Beiko2006&quot; /&gt;) || Modified tree topology - combinations of random donor and host edges on the reference tree; recovering the edits || Subtree pruning and regrafting (Beiko and Hamilton 2006&lt;ref name=&quot;Beiko2006&quot; /&gt;; MacLeod et al. 2005&lt;ref name=&quot;MacLeod2005&quot; /&gt;; Hallett and Lagergren 2001&lt;ref name=&quot;Hallett2001&quot; /&gt;) 
|-
| Evaluating tests of topologies and bipartitions (Poptsova and Gogarten 2007&lt;ref name=&quot;Poptsova2007&quot; /&gt;) || Modified tree topology - artificial swaps of branches on the gene tree || Tests of topologies and bipartitions (Hidetoshi Shimodaira 2002&lt;ref name=&quot;Shimodaira2002&quot; /&gt;; Robinson and Foulds 1981&lt;ref name=&quot;Robinson1981&quot; /&gt;; Lento et al. 1995&lt;ref name=&quot;Lento1995&quot; /&gt;; Zhaxybayeva, Lapierre, and Gogarten 2004&lt;ref name=&quot;Zhaxybayeva2004B&quot; /&gt;) 
|}

==Evaluating LGT inference==
Assessing the methods for the detection of LGT is crucial for the interpretation of their results. However, this is not a trivial task. Although some LGT mechanisms leave telltale clues in the genome and can readily be recognized&lt;ref name=&quot;Zaneveld2008&quot; /&gt;, obtaining an unbiased benchmark is hindered by the large evolutionary scale on which LGT operates.
Just as there are two different computational bases for detecting LGT events—sequence composition and phylogeny—there are corresponding computational strategies for their evaluation (Fig. XX).
One strategy is sequence-based. Inserting known donor genes in the known position of the host genome results in a chimeric genome. The donor and the host sequences can either be obtained from the sequence database (real genomes)&lt;ref name=&quot;Cortez2005&quot; /&gt; or they can be simulated (artificial genomes). Artificial genomes are obtained, for example, using Markov models &lt;ref name=&quot;Azad2005&quot; /&gt; or by simulating whole-genome evolution &lt;ref name=&quot;Galtier 2007&quot; /&gt;.
The other strategy is based on swapping branches on the phylogenetic tree. This implementation is simpler than the sequence-based evaluation. However, the major drawback is that only explicit phylogenetic methods can be tested.

[[File:SimulationOfLGTOverview.png|564px|thumb|center|{{Figure|2}} '''''Strategies used to simulate LGT events'''. (A) chimeric genomes are created by merging parts of different
genomes - real or artificial, and (B) the tree topology is modified by regrafting nodes of the tree.'']]

==Conclusions==
Computational methods used in inferring lateral gene transfer are based on two principles: one is sequence composition and the other is evolutionary history. Sequence composition-based methods look for deviations from the genomic average and need only the genome under study for the analysis. Straightforward as they are in the principles, they cannot detect the donor genome, and the signal is lost for ancient transfers. Phylogenetic methods are able to pinpoint the donor and are not sensitive to amelioration of the donor sequence; they are, however, often restricted to detecting xenologous gene displacement, either by the principle itself (explicit phylogeny-based methods) or practical considerations (implicit phylogeny-based methods).
Due to the heterogeneity of the methods used in detecting LGT, a comprehensive assessment of all principles used in the detection of LGT still does not exist. However, case studies on nitrogen fixation genes &lt;ref name=&quot;Kechris2006&quot; /&gt; and studies using artificial genomes&lt;ref name=&quot;Azad2011&quot; /&gt; show the potential of benchmarking and subsequent refinement in providing a clearer picture of the direction and the impact of lateral gene transfer.

For now, the conclusions about the power of various LGT detection principles largely depend on the theoretical considerations of the detection principles employed. We therefore see potential for a database with the benchmarking results. It would provide a reference set, not only to establish the weak and strong points of the current methods, but also to put exact numbers on the accuracy and guide the development of new methods. Most importantly, we would obtain a more precise estimate of LGT and gain insight in understanding the evolutionary history of modern genomes.
==Acknowledgements==
Fran, Jelena, Daniel, Steffan provided constructive comments.

==References==
&lt;references&gt;
&lt;ref name=&quot;Abby2010&quot; &gt;Abby, Sophie, Eric Tannier, Manolo Gouy, and Vincent Daubin. 2010.  Detecting lateral gene transfers by statistical reconciliation of phylogenetic forests.  BMC Bioinformatics 11 (1) (June): 324. doi:10.1186/1471-2105-11-324.&lt;/ref&gt;
&lt;ref name=&quot;Allen2001&quot; &gt;Allen, Benjamin L., and Mike Steel. 2001.  Subtree Transfer Operations and Their Induced Metrics on Evolutionary Trees.  Annals of Combinatorics 5 (1) (June): 1-15. doi:10.1007/s00026-001-8006-8.&lt;/ref&gt;
&lt;ref name=&quot;Andersson2005&quot; &gt;Andersson, J O. 2005.  Lateral gene transfer in eukaryotes.  Cellular and Molecular Life Sciences: CMLS 62 (11) (June): 1182-1197. doi:10.1007/s00018-005-4539-z.&lt;/ref&gt;
&lt;ref name=&quot;Arber1991&quot; &gt;Arber, W. 1991.  Elements in microbial evolution.  Journal of Molecular Evolution 33 (1) (July): 4-12.&lt;/ref&gt;
&lt;ref name=&quot;Azad2005&quot; &gt;Azad, Rajeev K, and Jeffrey G Lawrence. 2005.  Use of Artificial Genomes in Assessing Methods for Atypical Gene Detection.  PLoS Comput Biol 1 (6) (November 11): e56. doi:10.1371/journal.pcbi.0010056.&lt;/ref&gt;
&lt;ref name=&quot;Azad2007&quot; &gt;Azad, Rajeev K, and Jeffrey G Lawrence. 2007.  Detecting laterally transferred genes: use of entropic clustering methods and genome position.  Nucleic Acids Research 35 (14): 4629-4639. doi:10.1093/nar/gkm204.&quot; &lt;/ref&gt;
&lt;ref name=&quot;Azad2011&quot; &gt;Azad, Rajeev K., and Jeffrey G. Lawrence. 2011.  Towards more robust methods of alien gene detection.  Nucleic Acids Research (February 4). doi:10.1093/nar/gkr059. http://nar.oxfordjournals.org/content/early/2011/02/04/nar.gkr059.abstract.&lt;/ref&gt;
&lt;ref name=&quot;Babic2008&quot; &gt;Babic, Ana, Ariel B Lindner, Marin Vulic, Eric J Stewart, and Miroslav Radman. 2008.  Direct visualization of horizontal gene transfer.  Science (New York, N.Y.) 319 (5869) (March 14): 1533-1536. doi:10.1126/science.1153498.&lt;/ref&gt;
&lt;ref name=&quot;Bapteste2004&quot; &gt;Bapteste, Eric, Yan Boucher, Jessica Leigh, and W Ford Doolittle. 2004.  Phylogenetic reconstruction and lateral gene transfer.  Trends in Microbiology 12 (9) (September): 406-411. doi:10.1016/j.tim.2004.07.002.&lt;/ref&gt;
&lt;ref name=&quot;Becq2010&quot; &gt;Becq, Jennifer, C cile Churlaud, and Patrick Deschavanne. 2010.  A Benchmark of Parametric Methods for Horizontal Transfers Detection.  PLoS ONE 5 (4) (April 1): e9989. doi:10.1371/journal.pone.0009989.&lt;/ref&gt;
&lt;ref name=&quot;Beiko2006&quot; &gt;Beiko, Robert G, and Nicholas Hamilton. 2006.  Phylogenetic identification of lateral genetic transfer events.  BMC Evolutionary Biology 6: 15. doi:10.1186/1471-2148-6-15.&lt;/ref&gt;
&lt;ref name=&quot;Beiko2005&quot; &gt;Beiko, Robert G, Timothy J Harlow, and Mark A Ragan. 2005.  Highways of gene sharing in prokaryotes.  Proc Natl Acad Sci USA 102 (40) (October): 14332 7. doi:10.1073/pnas.0504068102.&lt;/ref&gt;
&lt;ref name=&quot;Bentley2004&quot; &gt;Bentley, Stephen D, and Julian Parkhill. 2004.  Comparative genomic structure of prokaryotes.  Annual Review of Genetics 38: 771-792. doi:10.1146/annurev.genet.38.072902.094318.&lt;/ref&gt;
&lt;ref name=&quot;Boto2010&quot; &gt;Boto, Luis. 2010.  Horizontal gene transfer in evolution: facts and challenges.  Proceedings. Biological Sciences / The Royal Society 277 (1683) (March 22): 819-827. doi:10.1098/rspb.2009.1679.&lt;/ref&gt;
&lt;ref name=&quot;Bromham2003&quot; &gt;Bromham, Lindell, and David Penny. 2003.  The modern molecular clock.  Nature Reviews. Genetics 4 (3) (March): 216-224. doi:10.1038/nrg1020.&lt;/ref&gt;
&lt;ref name=&quot;Brown1994&quot; &gt;Brown, J R, Y Masuchi, F T Robb, and W F Doolittle. 1994.  Evolutionary relationships of bacterial and archaeal glutamine synthetase genes.  Journal of Molecular Evolution 38 (6) (June): 566-576.&lt;/ref&gt;
&lt;ref name=&quot;Campbell2000&quot; &gt;Campbell, A M. 2000.  Lateral gene transfer in prokaryotes.  Theoretical Population Biology 57 (2) (March): 71-77. doi:10.1006/tpbi.2000.1454.&lt;/ref&gt;
&lt;ref name=&quot;Campbell1999&quot; &gt;Campbell, A, J Mr zek, and S Karlin. 1999.  Genome signature comparisons among prokaryote, plasmid, and mitochondrial DNA.  Proceedings of the National Academy of Sciences of the United States of America 96 (16) (August 3): 9184-9189.&lt;/ref&gt;
&lt;ref name=&quot;Clarke2002&quot; &gt;Clarke, G D Paul, Robert G Beiko, Mark A Ragan, and Robert L Charlebois. 2002.  Inferring genome trees by using a filter to eliminate phylogenetically discordant sequences and a distance matrix based on mean normalized BLASTP scores.  Journal of Bacteriology 184 (8) (April): 2072-2080.&lt;/ref&gt;
&lt;ref name=&quot;Cortez2005&quot; &gt;Cortez, Diego Q, Antonio Lazcano, and Arturo Becerra. 2005.  Comparative analysis of methodologies for the detection of horizontally transferred genes: a reassessment of first-order Markov models.  In Silico Biology 5 (5-6): 581-592.&lt;/ref&gt;
&lt;ref name=&quot;Cortez2009&quot; &gt;Cortez, Diego, Patrick Forterre, and Simonetta Gribaldo. 2009.  A hidden reservoir of integrative elements is the major source of recently acquired foreign genes and ORFans in archaeal and bacterial genomes.  Genome Biology 10 (6): R65. doi:10.1186/gb-2009-10-6-r65.&lt;/ref&gt;
&lt;ref name=&quot;Daubin2003&quot; &gt;Daubin, Vincent, Emmanuelle Lerat, and Guy Perri re. 2003.  The source of laterally transferred genes in bacterial genomes.  Genome Biology 4 (9): R57. doi:10.1186/gb-2003-4-9-r57.&lt;/ref&gt;
&lt;ref name=&quot;Deschavanne1995&quot; &gt;Deschavanne, P, and J Filipski. 1995.  Correlation of GC content with replication timing and repair mechanisms in weakly expressed E.coli genes.  Nucleic Acids Research 23 (8) (April 25): 1350-1353.&lt;/ref&gt;
&lt;ref name=&quot;Deschavanne2000&quot; &gt;Deschavanne, P., A. Giron, J. Vilain, C. Dufraigne, and B. Fertil. 2000. Genomic Signature is Preserved in Short DNA Fragments. In Bioinformatic and Bioengineering, IEEE International Symposium on, 0:161. Los Alamitos, CA, USA: IEEE Computer Society. doi:http://doi.ieeecomputersociety.org/10.1109/BIBE.2000.889603.&lt;/ref&gt;
&lt;ref name=&quot;Dessimoz2008&quot; &gt;Dessimoz, Christophe, Daniel Margadant, and Gaston H Gonnet. 2008. DLIGHT - Lateral Gene Transfer Detection Using Pairwise Evolutionary Distances in a Statistical Framework. In Lect Notes Comput Sc, Springer, 4955:315 330. http://www.google.com/search?client=safari&amp;rls=en-us&amp;q=DLIGHT+-+Lateral+Gene+Transfer+Detection+Using+Pairwise+Evolutionary+Distances+in+a+Statistical+Framework&amp;ie=UTF-8&amp;oe=UTF-8.&lt;/ref&gt;
&lt;ref name=&quot;Doolittle1999&quot; &gt;Doolittle, W F. 1999.  Phylogenetic classification and the universal tree.  Science (New York, N.Y.) 284 (5423) (June 25): 2124-2129.&lt;/ref&gt;
&lt;ref name=&quot;Dufraigne2005&quot; &gt;Dufraigne, Christine, Bernard Fertil, Sylvain Lespinats, Alain Giron, and Patrick Deschavanne. 2005.  Detection and characterization of horizontal transfers in prokaryotes using genomic signature.  Nucleic Acids Research 33 (1): e6-e6. doi:10.1093/nar/gni004.&lt;/ref&gt;
&lt;ref name=&quot;Galtier2007&quot; &gt;Galtier, Nicolas. 2007.  A model of horizontal gene transfer and the bacterial phylogeny problem.  Systematic Biology 56 (4) (August): 633-642. doi:10.1080/10635150701546231.&lt;/ref&gt;
&lt;ref name=&quot;GarciaVallv2000&quot; &gt;Garcia-Vallv , S., A. Romeu, and J. Palau. 2000.  Horizontal gene transfer in bacterial and archaeal complete genomes.  Genome Res 10 (11): 1719.&lt;/ref&gt;
&lt;ref name=&quot;Goldman2000&quot; &gt;Goldman, N, J P Anderson, and A G Rodrigo. 2000.  Likelihood-based tests of topologies in phylogenetics.  Systematic Biology 49 (4) (December): 652-670.&lt;/ref&gt;
&lt;ref name=&quot;Gophna2006&quot; &gt;Gophna, Uri, Robert L. Charlebois, and W. Ford Doolittle. 2006.  Ancient lateral gene transfer in the evolution of Bdellovibrio bacteriovorus.  Trends in Microbiology 14 (2) (February): 64-69. doi:10.1016/j.tim.2005.12.008.&lt;/ref&gt;
&lt;ref name=&quot;Grantham1981&quot; &gt;Grantham, R, C Gautier, M Gouy, M Jacobzone, and R Mercier. 1981.  Codon catalog usage is a genome strategy modulated for gene expressivity.  Nucleic Acids Research 9 (1) (January 10): r43-74.&lt;/ref&gt;
&lt;ref name=&quot;Guindon2001&quot; &gt;Guindon, S, and G Perri re. 2001.  Intragenomic base content variation is a potential source of biases when searching for horizontally transferred genes.  Molecular Biology and Evolution 18 (9) (September): 1838-1840.&lt;/ref&gt;
&lt;ref name=&quot;Hallett2001&quot; &gt;Hallett, M. T, and J. Lagergren. 2001. Efficient algorithms for lateral gene transfer problems. In Proceedings of the fifth annual international conference on Computational biology, 149 156. RECOMB  01. New York, NY, USA: ACM. doi:10.1145/369133.369188.&lt;/ref&gt;
&lt;ref name=&quot;elHassan1996&quot; &gt;el Hassan, M A, and C R Calladine. 1996.  Propeller-twisting of base-pairs and the conformational mobility of dinucleotide steps in DNA.  Journal of Molecular Biology 259 (1) (May 31): 95-103. doi:10.1006/jmbi.1996.0304.&lt;/ref&gt;
&lt;ref name=&quot;Hayes1998&quot; &gt;Hayes, W S, and M Borodovsky. 1998.  How to interpret an anonymous bacterial genome: machine learning approach to gene identification.  Genome Research 8 (11) (November): 1154-1171.&lt;/ref&gt;
&lt;ref name=&quot;Hein1995&quot; &gt;Hein, Jotun, Tao Jiang, Lusheng Wang, and Kaizhong Zhang. 1995.  On the Complexity of Comparing Evolutionary Trees.  http://citeseerx.ist.psu.edu/viewdoc/summary?doi=10.1.1.28.861.&lt;/ref&gt;
&lt;ref name=&quot;Hendy1993&quot; &gt;Hendy, Michael D., and David Penny. 1993.  Spectral analysis of phylogenetic data.  Journal of Classification 10 (1) (January): 5-24. doi:10.1007/BF02638451.&lt;/ref&gt;
&lt;ref name=&quot;Herzel1999&quot; &gt;Herzel, H, O Weiss, and E N Trifonov. 1999.  10-11 bp periodicities in complete genomes reflect protein structure and DNA folding.  Bioinformatics (Oxford, England) 15 (3) (March): 187-193.&lt;/ref&gt;
&lt;ref name=&quot;Hilario1993&quot; &gt;Hilario, E, and J P Gogarten. 1993.  Horizontal transfer of ATPase genes--the tree of life becomes a net of life.  Bio Systems 31 (2-3): 111-119.&lt;/ref&gt;
&lt;ref name=&quot;Hooper2002&quot; &gt;Hooper, Sean D, and Otto G Berg. 2002.  Detection of genes with atypical nucleotide sequence in microbial genomes.  Journal of Molecular Evolution 54 (3) (March): 365-375. doi:10.1007/s00239-001-0051-8.&lt;/ref&gt;
&lt;ref name=&quot;Karlin1998&quot; &gt;Karlin, S. 1998.  Global dinucleotide signatures and analysis of genomic heterogeneity.  Current Opinion in Microbiology 1 (5) (October): 598-610.&lt;/ref&gt;
&lt;ref name=&quot;Karlin1998B&quot; &gt;Karlin, S, J Mr zek, and A M Campbell. 1998.  Codon usages in different gene classes of the Escherichia coli genome.  Molecular Microbiology 29 (6) (September): 1341-1355.&lt;/ref&gt;
&lt;ref name=&quot;Karlin2001&quot; &gt;Karlin, Samuel. 2001.  Detecting anomalous gene clusters and pathogenicity islands in diverse bacterial genomes.  Trends in Microbiology 9 (7) (July 1): 335-343. doi:10.1016/S0966-842X(01)02079-0.&lt;/ref&gt;
&lt;ref name=&quot;Kechris2006&quot; &gt;Kechris, Katherina J, Jason C Lin, Peter J Bickel, and Alexander N Glazer. 2006.  Quantitative exploration of the occurrence of lateral gene transfer by using nitrogen fixation genes as a case study.  Proceedings of the National Academy of Sciences of the United States of America 103 (25) (June 20): 9584-9589. doi:10.1073/pnas.0603534103.&lt;/ref&gt;
&lt;ref name=&quot;Keeling2008&quot; &gt;Keeling, Patrick J, and Jeffrey D Palmer. 2008.  Horizontal gene transfer in eukaryotic evolution.  Nat Rev Genet 9 (8) (August): 605 18. doi:10.1038/nrg2386.&lt;/ref&gt;
&lt;ref name=&quot;Kensche2008&quot; &gt;Kensche, Philip R, Vera van Noort, Bas E Dutilh, and Martijn A Huynen. 2008.  Practical and theoretical advances in predicting the function of a protein by its phylogenetic distribution.  Journal of the Royal Society, Interface / the Royal Society 5 (19) (February 6): 151-170. doi:10.1098/rsif.2007.1047.&lt;/ref&gt;
&lt;ref name=&quot;Koski2001&quot; &gt;Koski, L B, and G B Golding. 2001.  The closest BLAST hit is often not the nearest neighbor.  Journal of Molecular Evolution 52 (6) (June): 540-542. doi:10.1007/s002390010184.&lt;/ref&gt;
&lt;ref name=&quot;Lawrence1997&quot; &gt;Lawrence, J G, and H Ochman. 1997.  Amelioration of bacterial genomes: rates of change and exchange.  Journal of Molecular Evolution 44 (4) (April): 383-397.&lt;/ref&gt;
&lt;ref name=&quot;Lawrence1998&quot; &gt;Lawrence, J G, and H Ochman.  . 1998.  Molecular archaeology of the Escherichia coli genome.  Proceedings of the National Academy of Sciences of the United States of America 95 (16) (August 4): 9413-9417.&lt;/ref&gt;
&lt;ref name=&quot;Lento1995&quot; &gt;Lento, G M, R E Hickson, G K Chambers, and D Penny. 1995.  Use of spectral analysis to test hypotheses on the origin of pinnipeds.  Molecular Biology and Evolution 12 (1) (January 1): 28 -52.&lt;/ref&gt;
&lt;ref name=&quot;Lerat2003&quot; &gt;Lerat, Emmanuelle, Vincent Daubin, and Nancy A Moran. 2003.  From gene trees to organismal phylogeny in prokaryotes: the case of the gamma-Proteobacteria.  PLoS Biology 1 (1) (October): E19. doi:10.1371/journal.pbio.0000019.&lt;/ref&gt;
&lt;ref name=&quot;Liu2008&quot; &gt;Liu, Zhandong, Santosh S Venkatesh, and Carlo C Maley. 2008.  Sequence space coverage, entropy of genomes and the potential to detect non-human DNA in human samples.  BMC Genomics 9: 509. doi:10.1186/1471-2164-9-509.&lt;/ref&gt;
&lt;ref name=&quot;MacLeod2005&quot; &gt;MacLeod, Dave, Robert L Charlebois, Ford Doolittle, and Eric Bapteste. 2005.  Deduction of probable events of lateral gene transfer through comparison of phylogenetic trees by recursive consolidation and rearrangement.  BMC Evolutionary Biology 5: 27. doi:10.1186/1471-2148-5-27.&lt;/ref&gt;
&lt;ref name=&quot;Mallet2010&quot; &gt;Mallet, Ludovic V, Jennifer Becq, and Patrick Deschavanne. 2010.  Whole genome evaluation of horizontal transfers in the pathogenic fungus Aspergillus fumigatus.  BMC Genomics 11: 171. doi:10.1186/1471-2164-11-171.&lt;/ref&gt;
&lt;ref name=&quot;Mau2006&quot; &gt;Mau, Bob, Jeremy D Glasner, Aaron E Darling, and Nicole T Perna. 2006.  Genome-wide detection and analysis of homologous recombination among sequenced strains of Escherichia coli.  Genome Biology 7 (5): R44. doi:10.1186/gb-2006-7-5-r44.&lt;/ref&gt;
&lt;ref name=&quot;Mirkin2003&quot; &gt;Mirkin, Boris G, Trevor I Fenner, Michael Y Galperin, and Eugene V Koonin. 2003.  Algorithms for computing parsimonious evolutionary scenarios for genome evolution, the last universal common ancestor and dominance of horizontal gene transfer in the evolution of prokaryotes.  BMC Evolutionary Biology 3 (January 6): 2.&lt;/ref&gt;
&lt;ref name=&quot;Nakabachi2006&quot; &gt;Nakabachi, Atsushi, Atsushi Yamashita, Hidehiro Toh, Hajime Ishikawa, Helen E Dunbar, Nancy A Moran, and Masahira Hattori. 2006.  The 160-kilobase genome of the bacterial endosymbiont Carsonella.  Science (New York, N.Y.) 314 (5797) (October 13): 267. doi:10.1126/science.1134196.&lt;/ref&gt;
&lt;ref name=&quot;Nakamura2004&quot; &gt;Nakamura, Yoji, Takeshi Itoh, Hideo Matsuda, and Takashi Gojobori. 2004.  Biased biological functions of horizontally transferred genes in prokaryotic genomes.  Nat Genet 36 (7) (July): 760 6. doi:10.1038/ng1381.&lt;/ref&gt;
&lt;ref name=&quot;Nakhleh2005&quot; &gt;Nakhleh, Luay, Derek Ruths, and Li-san Wang. 2005.  RIATA-HGT: A fast and accurate heuristic for reconstrucing horizontal gene transfer.  PROCEEDINGS OF THE ELEVENTH INTERNATIONAL COMPUTING AND COMBINATORICS CONFERENCE (COCOON 05). LNCS #3595 3595: 84--93.&lt;/ref&gt;
&lt;ref name=&quot;Nelson1999&quot; &gt;Nelson, K E, R A Clayton, S R Gill, M L Gwinn, R J Dodson, D H Haft, E K Hickey, et al. 1999.  Evidence for lateral gene transfer between Archaea and bacteria from genome sequence of Thermotoga maritima.  Nature 399 (6734) (May 27): 323-329. doi:10.1038/20601.&lt;/ref&gt;
&lt;ref name=&quot;Nesb2001&quot; &gt;Nesb , C L, Y Boucher, and W F Doolittle. 2001.  Defining the core of nontransferable prokaryotic genes: the euryarchaeal core.  Journal of Molecular Evolution 53 (4-5) (November): 340-350. doi:10.1007/s002390010224.&lt;/ref&gt;
&lt;ref name=&quot;Normand2007&quot; &gt;Normand, Philippe, Pascal Lapierre, Louis S Tisa, Johann Peter Gogarten, Nicole Alloisio, Emilie Bagnarol, Carla A Bassi, et al. 2007.  Genome characteristics of facultatively symbiotic Frankia sp. strains reflect host range and host plant biogeography.  Genome Research 17 (1) (January): 7-15. doi:10.1101/gr.5798407.&lt;/ref&gt;
&lt;ref name=&quot;Novichkov2004&quot; &gt;Novichkov, Pavel, Marina Omelchenko, Mikhail Gelfand, Andrei Mironov, Yuri Wolf, and Eugene Koonin. 2004.  Genome-Wide Molecular Clock and Horizontal Gene Transfer in Bacterial Evolution.  The Journal of Bacteriology 186 (19) (October): 6575. doi:10.1128/JB.186.19.6575-6585.2004.&lt;/ref&gt;
&lt;ref name=&quot;Ochman2000&quot; &gt;Ochman, H, J G Lawrence, and E A Groisman. 2000.  Lateral gene transfer and the nature of bacterial innovation.  Nature 405 (6784) (May 18): 299-304. doi:10.1038/35012500.&lt;/ref&gt;
&lt;ref name=&quot;Olson1998&quot; &gt;Olson, Wilma K., Andrey A. Gorin, Xiang-Jun Lu, Lynette M. Hock, and Victor B. Zhurkin. 1998.  DNA sequence-dependent deformability deduced from protein DNA crystal complexes.  Proceedings of the National Academy of Sciences 95 (19): 11163 -11168. doi:10.1073/pnas.95.19.11163.&lt;/ref&gt;
&lt;ref name=&quot;Ornstein1978&quot; &gt;Ornstein, Rick L, Robert Rein, Donnal L Breen, and Robert D Macelroy. 1978.  An optimized potential function for the calculation of nucleic acid interaction energies I. Base stacking.  Biopolymers 17 (10) (October 1): 2341-2360. doi:10.1002/bip.1978.360171005.&lt;/ref&gt;
&lt;ref name=&quot;Papke2004&quot; &gt;Papke, R Thane, Jeremy E Koenig, Franc sco Rodr guez-Valera, and W Ford Doolittle. 2004.  Frequent recombination in a saltern population of Halorubrum.  Science (New York, N.Y.) 306 (5703) (December 10): 1928-1929. doi:10.1126/science.1103289.&lt;/ref&gt;
&lt;ref name=&quot;vanPassel2005&quot; &gt;van Passel, M W J, A Bart, H H Thygesen, A C M Luyf, A H C van Kampen, and A van der Ende. 2005.  An acquisition account of genomic islands based on genome signature comparisons.  BMC Genomics 6: 163. doi:10.1186/1471-2164-6-163.&lt;/ref&gt;
&lt;ref name=&quot;Poptsova2007&quot; &gt;Poptsova, Maria S, and J Peter Gogarten. 2007.  The power of phylogenetic approaches to detect horizontally transferred genes.  BMC Evolutionary Biology 7: 45. doi:10.1186/1471-2148-7-45.&lt;/ref&gt;
&lt;ref name=&quot;Rendulic2004&quot; &gt;Rendulic, Snjezana, Pratik Jagtap, Andrea Rosinus, Mark Eppinger, Claudia Baar, Christa Lanz, Heike Keller, et al. 2004.  A predator unmasked: life cycle of Bdellovibrio bacteriovorus from a genomic perspective.  Science (New York, N.Y.) 303 (5658) (January 30): 689-692. doi:10.1126/science.1093027.&lt;/ref&gt;
&lt;ref name=&quot;Robinson1981&quot; &gt;Robinson, D. F., and L. R. Foulds. 1981.  Comparison of phylogenetic trees.  Mathematical Biosciences 53 (1-2) (February): 131-147. doi:10.1016/0025-5564(81)90043-2.&lt;/ref&gt;
&lt;ref name=&quot;Shimodaira1999&quot; &gt;Shimodaira, H, and M Hasegawa. 1999.  Multiple Comparisons of Log-Likelihoods with Applications to Phylogenetic Inference.  Molecular Biology and Evolution 16 (8): 1114.&lt;/ref&gt;
&lt;ref name=&quot;Shimodaira2002&quot; &gt;Shimodaira, Hidetoshi. 2002.  An approximately unbiased test of phylogenetic tree selection.  Systematic Biology 51 (3) (June): 492-508. doi:10.1080/10635150290069913.&lt;/ref&gt;
&lt;ref name=&quot;Snel2002&quot; &gt;Snel, Berend, Peer Bork, and Martijn A Huynen. 2002.  Genomes in flux: the evolution of archaeal and proteobacterial gene content.  Genome Research 12 (1) (January): 17-25. doi:10.1101/gr.176501.&lt;/ref&gt;
&lt;ref name=&quot;Supek2010&quot; &gt;Supek, Fran, Nives Skunca, Jelena Repar, Kristian Vlahovicek, and Tomislav Smuc. 2010.  Translational selection is ubiquitous in prokaryotes.  PLoS Genetics 6 (6) (June): e1001004. doi:10.1371/journal.pgen.1001004.&lt;/ref&gt;
&lt;ref name=&quot;Than2007&quot; &gt;Than, Cuong, Derek Ruths, Hideki Innan, and Luay Nakhleh. 2007.  Confounding factors in HGT detection: statistical error, coalescent effects, and multiple solutions.  Journal of Computational Biology: A Journal of Computational Molecular Cell Biology 14 (4) (May): 517-535. doi:10.1089/cmb.2007.A010.&lt;/ref&gt;
&lt;ref name=&quot;Tsirigos2005&quot; &gt;Tsirigos, Aristotelis, and Isidore Rigoutsos. 2005.  A new computational method for the detection of horizontal gene transfer events.  Nucleic Acids Research 33 (3) (January 1): 922 -933. doi:10.1093/nar/gki187.&lt;/ref&gt;
&lt;ref name=&quot;Tu2003&quot; &gt;Tu, Qiang, and Dafu Ding. 2003.  Detecting pathogenicity islands and anomalous gene clusters by iterative discriminant analysis.  FEMS Microbiology Letters 221 (2) (April 25): 269-275.&lt;/ref&gt;
&lt;ref name=&quot;Vernikos2007&quot; &gt;Vernikos, Georgios S, Nicholas R Thomson, and Julian Parkhill. 2007.  Genetic flux over time in the Salmonella lineage.  Genome Biology 8 (6): R100. doi:10.1186/gb-2007-8-6-r100.&lt;/ref&gt;
&lt;ref name=&quot;Welch2002&quot; &gt;Welch, R A, V. Burland, G. Plunkett, P. Redford, P. Roesch, D. Rasko, E L Buckles, et al. 2002.  Extensive mosaic structure revealed by the complete genome sequence of uropathogenic Escherichia coli.  Proc Natl Acad Sci USA 99 (26) (December): 17020 4. doi:10.1073/pnas.252529799.&lt;/ref&gt;
&lt;ref name=&quot;Worning2000&quot; &gt;Worning, P, L J Jensen, K E Nelson, S Brunak, and D W Ussery. 2000.  Structural analysis of DNA sequence: evidence for lateral gene transfer in Thermotoga maritima.  Nucleic Acids Research 28 (3) (February 1): 706-709.&lt;/ref&gt;
&lt;ref name=&quot;Zaneveld2008&quot; &gt;Zaneveld, Jesse R, Diana R Nemergut, and Rob Knight. 2008.  Are all horizontal gene transfers created equal? Prospects for mechanism-based studies of HGT patterns.  Microbiology (Reading, England) 154 (Pt 1) (January): 1-15. doi:10.1099/mic.0.2007/011833-0.&lt;/ref&gt;
&lt;ref name=&quot;Zhaxybayeva2006&quot; &gt;Zhaxybayeva, Olga, J Peter Gogarten, Robert L Charlebois, W Ford Doolittle, and R Thane Papke. 2006.  Phylogenetic analyses of cyanobacterial genomes: quantification of horizontal gene transfer events.  Genome Res 16 (9) (September): 1099 108. doi:10.1101/gr.5322306.&lt;/ref&gt;
&lt;ref name=&quot;Zhaxybayeva2004&quot; &gt;Zhaxybayeva, Olga, Lutz Hamel, Jason Raymond, and J Peter Gogarten. 2004.  Visualization of the phylogenetic content of five genomes using dekapentagonal maps.  Genome Biology 5 (3): R20. doi:10.1186/gb-2004-5-3-r20.&lt;/ref&gt;
&lt;ref name=&quot;Zhaxybayeva2004B&quot; &gt;Zhaxybayeva, Olga, Pascal Lapierre, and J Peter Gogarten. 2004.  Genome mosaicism and organismal lineages.  Trends in Genetics: TIG 20 (5) (May): 254-260. doi:10.1016/j.tig.2004.03.009.&lt;/ref&gt;
&lt;/references&gt;</text>
    </revision>
    <revision>
      <id>995</id>
      <parentid>967</parentid>
      <timestamp>2012-06-26T20:47:10Z</timestamp>
      <contributor>
        <username>Daniel Mietchen</username>
        <id>5</id>
      </contributor>
      <minor/>
      <comment>moved [[Inferring Horizontal Gene Transfer: Methods and Benchmarking]] to [[Methods of detecting horizontal gene transfer]]: Compatibility with Wikipedia's policies on article title</comment>
      <sha1>p3iwc4dwelsy9tbsdtwa1et2pcuzt73</sha1>
      <text xml:space="preserve" bytes="49740">[[wp:Horizontal Gene Transfer|Horizontal Gene Transfer]] (HGT) occurs when a host genome obtains foreign DNA
in a process that circumvents vertical inheritance.

==Introduction==
Evolutionary processes include mutations, duplications, deletions and insertions of genes and gene
fragments&lt;ref name=&quot;Arber1991&quot; /&gt;. An insertion event that involves two distinct species, where the donor's
genetic material is inserted into the host genome, is referred to as Lateral (or Horizontal) Gene
Transfer (LGT or HGT) &lt;ref name=&quot;Doolittle1999&quot; /&gt; &lt;ref name=&quot;Campbell2000&quot; /&gt; &lt;ref name=&quot;Andersson2005&quot; /&gt;. As LGT is a
historical event working on a large evolutionary scale, often the only evidence of an LGT is in the
genome sequence itself: by analyzing it, computational methods infer lateral gene transfer events.
Detecting LGT is not straightforward due to its reach in shaping genomes: the donor of genetic
material is not constrained by the relatedness to the host, and transfers occur between kingdoms, as
well as within a phylum &lt;ref name=&quot;Nelson1999&quot; /&gt;&lt;ref name=&quot;Zhaxybayeva2006&quot; /&gt; &lt;ref name=&quot;Babic2008&quot; /&gt;.
Based on the principles employed in inferring LGT events, computational methods can be divided in
two broad groups (FIG). We start our survey with the principles that rely on the atypical sequence
composition of LGT candidates in the host genome (FIG). Second, we present the principles that
examine the evolutionary history of the host with respect to the LGT candidate (FIG). We finish
our survey by commenting on the challenges in the evaluation of these methods (FIG).

[[File:LGTInferenceMethodsOverview.png|564px|thumb|center|{{Figure|1}} '''''Principles used in the detection of Lateral Gene Transfer (LGT)'''. Sequence composition-based methods (A) compare LGT candidate's nucleotide composition (A.1), genomic signature
(A.2), or structural features (A.3) to the host's genomic average. Phylogeny-based methods (B) search for incongruence in the evolutionary history of the host and the LGT candidate.
Phylogeny-based methods are further subdivided into explicit methods (B.1) that look for incongruencies between the reference species tree and the gene tree, and implicit methods (B.2)
that look for discordance in sequence similarity among homologous genes.
'']]

==Computational methods used in detecting Lateral Gene Transfer (LGT)==
Computational methods used in genome-wide detection of LGT are more often applied to Prokaryotes than to Eukaryotes, resulting in the unequivocal acceptance of LGT's influence on Prokaryotic evolution&lt;ref name=&quot;Boto2010&quot; /&gt;. Although LGT is known to shape the Eukaryotic genomes, the extent of the influence appears to be lower&lt;ref name=&quot;Keeling2008&quot; /&gt;. Nevertheless, apart from the computational obstacles—not negligible when analyzing the much larger Eukaryotic genomes—most computational methods can be adapted to find LGT in Eukaryotes (e.g. &lt;ref name=&quot;Mallet2010&quot; /&gt;).
===Sequence composition methods===
A number of computational methods for detecting LGT are based on sequence composition: nucleotide composition, oligonucleotide frequencies, or structural features (Figure 1 A). In the context of these methods, if a fragment of the genome strongly deviates from the genomic average, it is a possible lateral transfer.

====Nucleotide composition: GC content and codon usage bias====
The Bacterial GC content falls within a wide range (Fig. 2): on the one end is Carsonella ruddii with GC content of 16.5% &lt;ref name=&quot;Nakabachi2006&quot; /&gt; and on the other is Anaeromyxobacter dehalogenans with GC content of 75% &lt;ref name=&quot;Liu2008&quot; /&gt;. Even within a closely related group of
α-Proteobacteria values range from about 30% to about 65%&lt;ref name=&quot;Bentley2004&quot; /&gt;. Such differences are exploited in detecting LGT events: a strikingly different GC content of a genome segment is an indication of its foreign origin &lt;ref name=&quot;Daubin2003&quot; /&gt;.
The evolutionary processes determining GC content are reflected in the host's preference for certain synonymous codons—codon usage bias &lt;ref name=&quot;Grantham1981&quot;/&gt; &lt;ref name=&quot;Supek2010&quot; /&gt;. In fact, codon usage bias was the detection method used in one of the first methodical assessments of LGT in Escherichia coli &lt;ref name=&quot;Lawrence1998&quot; /&gt;. Two features characterized LGT candidate genes: first, they had a strong codon usage bias, and second, the preferred codons of LGT candidate genes were distinct from those preferred in the host's genome.
====Genomic signature====
GC content and codon usage bias rely on mononucleotide frequency, either in the entire genome or in the particular positions in the genome; the extended vocabulary of oligonucleotide frequency should allow more discriminatory power. In fact, the oligonucleotide frequency varies less along a genome than between genomes, leading to the concept of a genomic signature&lt;ref name=&quot;Campbell1999&quot; /&gt; &lt;ref name=&quot;Deschavanne2000&quot; /&gt;: a deviation from the genomic signature makes the fragment an LGT candidate.
=====Oligonucleotide frequencies=====
The simplest oligonucleotide used as a genomic signature is a dinucleotide. For example, a genomic signature based on the dinucleotide frequencies of the third nucleotide in a codon and the first nucleotide in the following codon accounts for the dinucleotide least restricted by amino acid preference and codon usage&lt;ref name=&quot;Hooper2002&quot; /&gt;. Similarly, tetranucleotide frequencies in a sliding window—e.g. 5 kb with a step of 0.5 kb&lt;ref name=&quot;Dufraigne2005&quot; /&gt; —can be used to find fragments that are possible lateral transfers.
=====Modeling the genomic signature=====
A more complex way of capturing the genomic signature uses, instead of the frequency, a model of a set of typical host genes. In case of a Markov model-based approach, the model includes a transition probability matrix derived using typical genes&lt;ref name=&quot;Cortez2009&quot; /&gt;; in case of a Bayesian model, the posterior probabilities of a sequence are calculated based on the typical genomic signatures &lt;ref name=&quot;Nakamura2004&quot; /&gt;.
=====Structural features=====
Just as the nucleotide composition of a DNA molecule can be represented by a sequence of letters, its structural features can be encoded in a numerical sequence. The structural features include interaction energies between neighboring base pairs (&lt;ref name=&quot;Ornstein1978&quot; /&gt;), the twist that makes two bases of a pair non-coplanar &lt;ref name=&quot;elHassan1996&quot; /&gt;, or DNA deformability induced by the proteins shaping the chromatin &lt;ref name=&quot;Olson1998&quot; /&gt;.
The autocorrelation analysis of this numerical sequence shows characteristic periodicities in complete genomes &lt;ref name=&quot;Herzel1999&quot; /&gt;. In fact, upon detecting Archaea-like regions in the thermophilic Bacteria T. maritima&lt;ref name=&quot;Nelson1999&quot; /&gt;, periodicity spectra of these regions were compared to the periodicity spectra of the homologous regions in the Archaea Pyrococcus horikoshii&lt;ref name=&quot;Worning2000&quot; /&gt;. The revealed similarities in the periodicity were strong supporting evidence for a case of massive LGT between two kingdoms, Bacteria and Archaea.
====Limitations of sequence composition methods====
To detect LGT, sequence composition methods need the host's average signature to be clearly recognizable: not accounting for the host's intra-genomic variability results in overpredictions—flagging native segments as possible LGT events &lt;ref name=&quot;Guindon2001&quot; /&gt;. For example, the GC content of the third codon position is lower close to the replication terminus&lt;ref name=&quot;Deschavanne1995&quot; /&gt;.
Just as important, the transferred segments need to exhibit the donor's signature. However, this might not be the case for ancient transfers: the transferred segments are subject to the same mutational processes as the rest of the host genome so their distinct signatures ameliorate&lt;ref name=&quot;Lawrence1997&quot; /&gt;. Similarly, if the inserted segment was previously adapted to the host's genome, as is the case for prophage insertions&lt;ref name=&quot;Vernikos2007&quot; /&gt;, the power of sequence composition methods in detecting LGT is reduced.
A notable example for a reduced power of the sequence composition methods is the one of Bdellovibrio bacteriovorus, a predatory δ-Proteobacterium. The first analysis, based on the Bacterium's homogeneous GC content, found that its genome is resistant to LGT &lt;ref name=&quot;Rendulic2004&quot; /&gt;. However, subsequent research using phylogenetic analysis identified a number of ancient LGT events in the genome &lt;ref name=&quot;Gophna2006&quot; /&gt;.

===Phylogenetic methods===
The use of phylogenetic analysis in the detection of LGT was advanced by the availability of many newly sequenced genomes. Phylogenetic methods detect inconsistencies in gene and genome evolutionary history in two ways: 1) by reconstructing the gene tree and reconciling it with the reference species tree (explicit methods) or 2) by implicitly examining gene history, e.g. its pattern of presence/absence in species or expected/unexpected evolutionary distance from its gene family (Fig. 1 B).
====Explicit phylogenetic methods====
To find LGT events, explicit phylogenetic methods first reconstruct the reference tree and then reconcile the gene and reference tree, both computationally demanding procedures. To reduce computational complexity, explicit phylogenetic methods either focus on smaller phylogenetic groups such as one phylum (tests of topologies), or borrow from the dynamic programming paradigm by deconstructing the problem, the gene tree, into smaller parts (genome spectral approaches and subtree pruning and regrafting).
=====Tests of topologies=====
Gene trees and the reference tree can be directly compared using likelihood-based tests of topology, e.g. Kishino-Hasegawa (KH), Shimodara-Hasegawa (SH), and Approximately Unbiased (AU) test&lt;ref name=&quot;Goldman2000&quot; /&gt;&lt;ref name=&quot;Shimodaira1999&quot; /&gt;&lt;ref name=&quot;Shimodaira2002&quot; /&gt;. Each test compares the alignment of homologs used to create the gene tree to the reference topology. If the reference topology is rejected by the alignment, evolutionary histories are inconsistent. When these inconsistencies cannot be explained using a small number of non-lateral events such as gene loss or mutational change, an LGT event is inferred.
One such analysis checked for LGT in groups of homologs—best bidirectional hits—of the γ-Proteobacterial lineage&lt;ref name=&quot;Lerat2003&quot; /&gt;. Reference trees were reconstructed in
one of three ways: 1) using the highly conserved small subunit ribosomal RNA (SSU RNA) sequences, 2) using a consensus of the available gene trees, or 3) using concatenated alignments of orthologs. The combination of data and tree building methods resulted in six reference tree topologies. The failure to reject the six evaluated topologies—and the rejection of seven alternative topologies—was interpreted as evidence for a small number of LGT events in the selected groups.

=====Genome spectral approaches=====
The selection of reference topologies in the example above was guided by the principle of 'best practice', limiting the number of analyzed reference trees to 13 out of 13 749 310 575 possible unrooted tree topologies&lt;ref name=&quot;Bapteste2004&quot; /&gt;. In an ideal case, all reference tree topologies should be evaluated, a feasible task when the analysis includes four or five taxa&lt;ref name=&quot;Zhaxybayeva2004&quot; /&gt;. However, the number of possible topologies for a larger number of taxa increases dramatically (TODO Fig. 3 A). Methods that deconstruct the tree into smaller pieces—bipartitions or quartets—were introduced to circumvent the problem of unreasonable computing time.
=====Bipartitions=====
When the reference tree is deconstructed by removing one edge, two unconnected sub-trees represent a bipartition. If two bipartitions can exist on one gene tree, they are compatible. Otherwise, they are conflicting.
The first step in the bipartition analysis is selecting strongly supported bipartitions: those created by deconstructing a node of high confidence—e.g. a node with a bootstrap value above a threshold. In the second step, each strongly supported bipartition is mapped to all available gene trees, counting the compatible and conflicting bipartitions. Finally, a gene family found to have many conflicting
strongly supported bipartitions is considered to have LGT candidates&lt;ref name=&quot;Zhaxybayeva2004&quot; /&gt;.
=====Quartet decomposition=====
A similar principle of deconstructing the tree was used in quartet decomposition&lt;ref name=&quot;Zhaxybayeva2006&quot; /&gt;. All possible four-taxa sub-trees of the reference tree were compared with the available gene trees. If the topology of the quartet is embedded in the gene tree, the quartet is compatible with the gene tree. Similar to the bipartition analysis, candidate LGT events were flagged when the strongly supported embedded quartet disagreed with the gene tree.
=====Subtree Pruning and Regrafting (SPR)=====
A mechanistic way of modeling an LGT event on the reference tree is to first cut an edge (prune the tree) and then regraft the sub-tree to another edge. If the gene tree was topologically consistent with the original reference tree, the editing results in an inconsistency. Similarly, when the original gene tree is inconsistent with the reference tree, it is possible to prune and regraft the reference tree to obtain a consistent topology. By interpreting the edit path of pruning and regrafting one can flag LGT candidate nodes and infer the host and the donor genomes&lt;ref name=&quot;Beiko2005&quot; /&gt;.
The computational challenge lies in finding the optimal edit path—the one that requires the least number of steps&lt;ref name=&quot;Hein1995&quot; /&gt;&lt;ref name=&quot;Allen2001&quot; /&gt;, and different strategies are used in solving the problem. For example, the HorizStory algorithm&lt;ref name=&quot;MacLeod2005&quot; /&gt; reduces the problem by first eliminating the consistent nodes; recursive pruning and regrafting reconciles the reference tree with the gene tree and optimal edits are interpreted as LGT events. 

=====Limitations of explicit phylogenetic methods=====
The main limitation of the explicit phylogenetic methods is the reference tree topology, as the selection of its reconstruction method is still controversial due to the statistical bias involved in creating the reference tree&lt;ref name=&quot;Hilario1993&quot; /&gt;&lt;ref name=&quot;Brown1994&quot; /&gt; &lt;ref name=&quot;Nesb2001&quot; /&gt;.
Even if there is no doubt in the reference tree, the conflicting phylogenies can be the result of an unrecognized paralogy or a gene loss, as well as an LGT event. Moreover, inferred LGT scenarios are not necessarily unique. For example, SPR can provide conflicting scenarios with the same number of minimal tree edits. Similarly, the most parsimonious solution in tree reconciliation does not need to be the correct one.
Explicit phylogenetic methods allow a direct inference of the donor node. The limitation to keep in mind is that this node also represents all the extinct and unsequenced taxa, so the primary donor is not exactly pinpointed.
The availability of genomes included in the analysis limits the application for two more reasons: first, the computational complexity of reconstructing a gene tree or a species tree is still a challenge. Second, long branch attraction will confound the interpretation when fast evolving orthologous groups are considered.
====Implicit phylogenetic methods –evolutionary distance====
In comparative genomics, estimations of evolutionary distance are equivalent to estimating sequence similarity—the number of per-site substitutions since the genes diverged from their common
9
ancestor. If a gene has unexpected evolutionary distance from the reference, e.g. its gene family or the genomic average, implicit phylogenetic methods infer an LGT event.
=====Correlating sequence similarity=====
For a group of orthologs—homologs that started diverging after a speciation event—the molecular clock hypothesis states that the evolutionary distances of genes are proportional to the evolutionary distances of the respective genomes&lt;ref name=&quot;Bromham2003&quot; /&gt;. If a group of orthologs contains xenologs—genes obtained in an LGT event—the proportionality of evolutionary relationships will hold for orthologs, but not for laterally transferred genes &lt;ref name=&quot;Novichkov2004&quot; /&gt;.
One approach finds violations of the expected evolutionary distances by ranking similarity scores of Open Reading Frames (ORFs) to a &quot;virtual genome&quot;—a collection of ORFs of the respective strains from the GenBank database &lt;ref name=&quot;Clarke2002&quot; /&gt;. If an ORF's evolutionary distance to the virtual genome was inconsistent with the distances of other ORFs from the same genome, the authors inferred an LGT event. Another algorithm for LGT detection compares all pairs of genes in predefined groups of orthologs &lt;ref name=&quot;Dessimoz2008&quot; /&gt;: if a likelihood ratio test of the LGT hypothesis and a hypothesis of no LGT rejects the null, a putative LGT event is inferred. In addition, a pair-wise comparison allows inference of potential donors and provides an estimation of the time since the LGT event.
=====Phyletic profiles—presence and absence of genes=====
A group of orthologs or homologs can be analyzed in terms of the presence/absence of group members in the reference genomes; such patterns are called phyletic profiles&lt;ref name=&quot;Kensche2008&quot; /&gt;. To find LGT events, phyletic profiles are scanned for an unusual distribution of genes.
Arguably, the most straightforward use of phyletic profiles in the detection of LGT is the presence of top-scoring BLAST hits in an unrelated species. For example, when phyletic profiles of the Bacterium T. maritima showed that most of the best BLAST matches are found in the Archeal species and not the closely related Bacteria, Nelson et al. obtained a list of LGT candidate genes&lt;ref name=&quot;Nelson1999&quot; /&gt;; the predictions were later analyzed using structural features of the DNA molecule&lt;ref name=&quot;Worning2000&quot; /&gt; (Section XX).
Absence of a homolog in a group of closely related species is a clue that the examined gene might have arrived via an LGT event. For example, the three facultatively symbiotic Frankia sp. strains are of strikingly different sizes: 5.43 Mbp, 7.50 Mbp and 9.04 Mbp, depending on their range of hosts &lt;ref name=&quot;Normand2007&quot; /&gt;. Marked portions of strain-specific genes had no significant hit in the reference database, and were possibly acquired by LGT transfers from other Bacteria.
Similarly, the three phenotypically diverse E. coli strains, uropathogenic, enterohemorrhagic and benign, share about 40% of the combined gene pool, the core genes; the 60% of strain-specific genes are likely LGT candidates&lt;ref name=&quot;Welch2002&quot; /&gt;. To strengthen the case for the strain-specific genes originating from LGT, Welch and coworkers showed they have a strikingly different codon usage pattern from the core genes and a mostly conserved gene order.
=====Scanning for polymorphic sites=====
Larger stretches of sequence identity allow for multiple homologous recombination sites, so lateral transfer between closely related species often results in the exchange of ORF fractions&lt;ref name=&quot;Ochman2000&quot; /&gt;&lt;ref name=&quot;Papke2004&quot; /&gt;. The analysis of a group of four E. coli and two Shigella flexneri strains revealed that the sequence stretches in common to all six strains contain polymorphic sites, consequences of homologous recombination&lt;ref name=&quot;Mau2006&quot; /&gt;. The method is, however, restricted to the sites in common to all analyzed species, limiting the analysis to a group of closely related organisms.
=====Limitations of implicit phylogenetic methods=====
In principle, implicit phylogenetic methods can detect any of the three sorts of LGT events: insertion of a new gene, insertion of a paralog, and insertion of a xenolog in orthologous gene displacement. However, practical considerations can result in limitations. Evolutionary distance approaches analyze groups of homologs, usually created by grouping best bidirectional hits. If the analysis leaves out groups that do not have a representative in all taxa (ORFans—ORFs present in only one genome—being an extreme example) and/or groups that are too small, only xenologous displacement can be detected.
Moreover, computational search for homologs (and orthologs in particular) is often based on sequence similarity—best BLAST bidirectional hits; the most appropriate candidate, however, does not need to be the top BLAST hit&lt;ref name=&quot;Koski2001&quot; /&gt;).
A list of top sequence similarity hits is used to create phyletic patterns that detect if a gene was lost from the genome; considering gene remnants as lost could inflate the number of LGT events.

{| class=&quot;wikitable&quot; style=&quot;float: right; margin-left: 1em; text-align: center;&quot; id=&quot;table1&quot;
|+ Table 1: LGT Inference Methods
|-
! Evaluation !! Evaluation strategy !! Tested principles and references 
|-
| Atypical Gene detection (Azad and Lawrence 2005&lt;ref name=&quot;Azad2005&quot; /&gt;) || Simulated sequence - HMMs. Model of the host - based on E. coli; model of the donor - based on 10 other Bacteria || Codon usage bias and dinucleotide frequencies (S Karlin, Mrázek, and Campbell 1998&lt;ref name=&quot;Karlin1998B&quot; /&gt;; S Karlin 1998&lt;ref name=&quot;Karlin1998&quot; /&gt;; Hayes and Borodovsky 1998&lt;ref name=&quot;Hayes1998&quot; /&gt;) 
|-
| Reassessment of first-order Markov models (D. Q. Cortez, Lazcano, and Becerra 2005&lt;ref name=&quot;Cortez2005&quot; /&gt;) || Real data. Host genome - E. coli; donor genes - selected from 30 other Prokaryotes || GC content, codon usage bias, phyletic patterns, modeling the genomic signature (J G Lawrence and Ochman 1997&lt;ref name=&quot;Lawrence1997&quot; /&gt;; Daubin, Lerat, and Perrière 2003&lt;ref name=&quot;Daubin2003&quot; /&gt;; Nakamura et al. 2004&lt;ref name=&quot;Nakamura2004&quot; /&gt;; D. Q. Cortez, Lazcano, and Becerra 2005&lt;ref name=&quot;Cortez2005&quot; /&gt;) 
|-
| Quantification of LGT in cyanobacteria (Zhaxybayeva et al. 2006&lt;ref name=&quot;Zhaxybayeva2006&quot; /&gt;) || Simulated whole-genome evolution; gene families with and without LGT || Quartet bipartition; their own implementation, based on (Hendy and Penny 1993&lt;ref name=&quot;Hendy1993&quot; /&gt;; Lento et al. 1995&lt;ref name=&quot;Lento1995&quot; /&gt;) 
|-
| Case study on nitrogen fixation genes (Kechris et al. 2006&lt;ref name=&quot;Kechris2006&quot; /&gt;) || Real data - 135 microbial genomes from TIGR CMR || Phyletic patterns, codon usage, and tests of topologies; their own implementations 
|-
| A benchmark for LGT detection (Becq, Churlaud, and Deschavanne 2010&lt;ref name=&quot;Becq2010&quot; /&gt;) || Simulated data from (Azad and Lawrence 2005&lt;ref name=&quot;Azad2005&quot; /&gt;) || GC content, codon usage bias, oligonucleotide frequency (Dufraigne et al. 2005&lt;ref name =&quot;Dufraigne2005&quot; /&gt;; Garcia-Vallvé, Romeu, and Palau 2000&lt;ref name=&quot;GarciaVallv2000&quot; /&gt;; Hooper and Berg 2002&lt;ref name=&quot;Hooper2002&quot; /&gt;; Samuel Karlin 2001&lt;ref name=&quot;Karlin2001&quot; /&gt;; J G Lawrence and Ochman 1998&lt;ref name=&quot;Lawrence1998&quot; /&gt;; Hayes and Borodovsky 1998&lt;ref name=&quot;Hayes1998&quot; /&gt;; Tsirigos and Rigoutsos 2005&lt;ref name=&quot;Tsirigos2005&quot; /&gt;; Tu and Ding 2003&lt;ref name=&quot;Tu2003&quot; /&gt;; van Passel et al. 2005&lt;ref name=&quot;vanPassel2005&quot; /&gt;) 
|-
| Prunier (Abby et al. 2010&lt;ref name=&quot;Abby2010&quot; /&gt;) || Simulated whole-genome evolution from (Galtier 2007) &lt;ref name=&quot;Galtier2007&quot; /&gt;|| Subtree pruning and regrafting (Abby et al. 2010&lt;ref name=&quot;Abby2010&quot; /&gt;; Nakhleh, Ruths, and Wang 2005&lt;ref name=&quot;Nakhleh2005&quot; /&gt;; Beiko and Hamilton 2006&lt;ref name=&quot;Beiko2006&quot; /&gt;) 
|-
| Sequence-based methods combined with gene context (Azad and Lawrence 2011&lt;ref name=&quot;Azad2011&quot; /&gt;) || Simulated data, modified approach from (Azad and Lawrence 2005&lt;ref name=&quot;Azad2005&quot; /&gt;) || GC content, codon usage bias, dinucleotide and heptanucleotide frequency, modeling the genomic signature (J G Lawrence and Ochman 1998&lt;ref name=&quot;Lawrence1998&quot; /&gt;; S Karlin, Mrázek, and Campbell 1998&lt;ref name=&quot;Karlin1998B&quot; /&gt;; Azad and Lawrence 2007&lt;ref name=&quot;Azad2007&quot; /&gt;; S Karlin 1998&lt;ref name=&quot;Karlin1998&quot; /&gt;; Tsirigos and Rigoutsos 2005&lt;ref name=&quot;Tsirigos2005&quot; /&gt;; Nakamura et al. 2004&lt;ref name=&quot;Nakamura2004&quot; /&gt;&quot;) 
|-
| Confounding factors in LGT detection (Than et al. 2007&lt;ref name=&quot;Than2007&quot; /&gt;) || Modified tree topology via SPR moves || Subtree pruning and regrafting (Nakhleh, Ruths, and Wang 2005&lt;ref name=&quot;Nakhleh2005&quot; /&gt;; Hallett and Lagergren 2001&lt;ref name=&quot;Hallett2001&quot; /&gt;) 
|-
| Evaluating SPR methods (Beiko and Hamilton 2006&lt;ref name=&quot;Beiko2006&quot; /&gt;) || Modified tree topology - combinations of random donor and host edges on the reference tree; recovering the edits || Subtree pruning and regrafting (Beiko and Hamilton 2006&lt;ref name=&quot;Beiko2006&quot; /&gt;; MacLeod et al. 2005&lt;ref name=&quot;MacLeod2005&quot; /&gt;; Hallett and Lagergren 2001&lt;ref name=&quot;Hallett2001&quot; /&gt;) 
|-
| Evaluating tests of topologies and bipartitions (Poptsova and Gogarten 2007&lt;ref name=&quot;Poptsova2007&quot; /&gt;) || Modified tree topology - artificial swaps of branches on the gene tree || Tests of topologies and bipartitions (Hidetoshi Shimodaira 2002&lt;ref name=&quot;Shimodaira2002&quot; /&gt;; Robinson and Foulds 1981&lt;ref name=&quot;Robinson1981&quot; /&gt;; Lento et al. 1995&lt;ref name=&quot;Lento1995&quot; /&gt;; Zhaxybayeva, Lapierre, and Gogarten 2004&lt;ref name=&quot;Zhaxybayeva2004B&quot; /&gt;) 
|}

==Evaluating LGT inference==
Assessing the methods for the detection of LGT is crucial for the interpretation of their results. However, this is not a trivial task. Although some LGT mechanisms leave telltale clues in the genome and can readily be recognized&lt;ref name=&quot;Zaneveld2008&quot; /&gt;, obtaining an unbiased benchmark is hindered by the large evolutionary scale on which LGT operates.
Just as there are two different computational bases for detecting LGT events—sequence composition and phylogeny—there are corresponding computational strategies for their evaluation (Fig. XX).
One strategy is sequence-based. Inserting known donor genes in the known position of the host genome results in a chimeric genome. The donor and the host sequences can either be obtained from the sequence database (real genomes)&lt;ref name=&quot;Cortez2005&quot; /&gt; or they can be simulated (artificial genomes). Artificial genomes are obtained, for example, using Markov models &lt;ref name=&quot;Azad2005&quot; /&gt; or by simulating whole-genome evolution &lt;ref name=&quot;Galtier 2007&quot; /&gt;.
The other strategy is based on swapping branches on the phylogenetic tree. This implementation is simpler than the sequence-based evaluation. However, the major drawback is that only explicit phylogenetic methods can be tested.

[[File:SimulationOfLGTOverview.png|564px|thumb|center|{{Figure|2}} '''''Strategies used to simulate LGT events'''. (A) chimeric genomes are created by merging parts of different
genomes - real or artificial, and (B) the tree topology is modified by regrafting nodes of the tree.'']]

==Conclusions==
Computational methods used in inferring lateral gene transfer are based on two principles: one is sequence composition and the other is evolutionary history. Sequence composition-based methods look for deviations from the genomic average and need only the genome under study for the analysis. Straightforward as they are in the principles, they cannot detect the donor genome, and the signal is lost for ancient transfers. Phylogenetic methods are able to pinpoint the donor and are not sensitive to amelioration of the donor sequence; they are, however, often restricted to detecting xenologous gene displacement, either by the principle itself (explicit phylogeny-based methods) or practical considerations (implicit phylogeny-based methods).
Due to the heterogeneity of the methods used in detecting LGT, a comprehensive assessment of all principles used in the detection of LGT still does not exist. However, case studies on nitrogen fixation genes &lt;ref name=&quot;Kechris2006&quot; /&gt; and studies using artificial genomes&lt;ref name=&quot;Azad2011&quot; /&gt; show the potential of benchmarking and subsequent refinement in providing a clearer picture of the direction and the impact of lateral gene transfer.

For now, the conclusions about the power of various LGT detection principles largely depend on the theoretical considerations of the detection principles employed. We therefore see potential for a database with the benchmarking results. It would provide a reference set, not only to establish the weak and strong points of the current methods, but also to put exact numbers on the accuracy and guide the development of new methods. Most importantly, we would obtain a more precise estimate of LGT and gain insight in understanding the evolutionary history of modern genomes.
==Acknowledgements==
Fran, Jelena, Daniel, Steffan provided constructive comments.

==References==
&lt;references&gt;
&lt;ref name=&quot;Abby2010&quot; &gt;Abby, Sophie, Eric Tannier, Manolo Gouy, and Vincent Daubin. 2010.  Detecting lateral gene transfers by statistical reconciliation of phylogenetic forests.  BMC Bioinformatics 11 (1) (June): 324. doi:10.1186/1471-2105-11-324.&lt;/ref&gt;
&lt;ref name=&quot;Allen2001&quot; &gt;Allen, Benjamin L., and Mike Steel. 2001.  Subtree Transfer Operations and Their Induced Metrics on Evolutionary Trees.  Annals of Combinatorics 5 (1) (June): 1-15. doi:10.1007/s00026-001-8006-8.&lt;/ref&gt;
&lt;ref name=&quot;Andersson2005&quot; &gt;Andersson, J O. 2005.  Lateral gene transfer in eukaryotes.  Cellular and Molecular Life Sciences: CMLS 62 (11) (June): 1182-1197. doi:10.1007/s00018-005-4539-z.&lt;/ref&gt;
&lt;ref name=&quot;Arber1991&quot; &gt;Arber, W. 1991.  Elements in microbial evolution.  Journal of Molecular Evolution 33 (1) (July): 4-12.&lt;/ref&gt;
&lt;ref name=&quot;Azad2005&quot; &gt;Azad, Rajeev K, and Jeffrey G Lawrence. 2005.  Use of Artificial Genomes in Assessing Methods for Atypical Gene Detection.  PLoS Comput Biol 1 (6) (November 11): e56. doi:10.1371/journal.pcbi.0010056.&lt;/ref&gt;
&lt;ref name=&quot;Azad2007&quot; &gt;Azad, Rajeev K, and Jeffrey G Lawrence. 2007.  Detecting laterally transferred genes: use of entropic clustering methods and genome position.  Nucleic Acids Research 35 (14): 4629-4639. doi:10.1093/nar/gkm204.&quot; &lt;/ref&gt;
&lt;ref name=&quot;Azad2011&quot; &gt;Azad, Rajeev K., and Jeffrey G. Lawrence. 2011.  Towards more robust methods of alien gene detection.  Nucleic Acids Research (February 4). doi:10.1093/nar/gkr059. http://nar.oxfordjournals.org/content/early/2011/02/04/nar.gkr059.abstract.&lt;/ref&gt;
&lt;ref name=&quot;Babic2008&quot; &gt;Babic, Ana, Ariel B Lindner, Marin Vulic, Eric J Stewart, and Miroslav Radman. 2008.  Direct visualization of horizontal gene transfer.  Science (New York, N.Y.) 319 (5869) (March 14): 1533-1536. doi:10.1126/science.1153498.&lt;/ref&gt;
&lt;ref name=&quot;Bapteste2004&quot; &gt;Bapteste, Eric, Yan Boucher, Jessica Leigh, and W Ford Doolittle. 2004.  Phylogenetic reconstruction and lateral gene transfer.  Trends in Microbiology 12 (9) (September): 406-411. doi:10.1016/j.tim.2004.07.002.&lt;/ref&gt;
&lt;ref name=&quot;Becq2010&quot; &gt;Becq, Jennifer, C cile Churlaud, and Patrick Deschavanne. 2010.  A Benchmark of Parametric Methods for Horizontal Transfers Detection.  PLoS ONE 5 (4) (April 1): e9989. doi:10.1371/journal.pone.0009989.&lt;/ref&gt;
&lt;ref name=&quot;Beiko2006&quot; &gt;Beiko, Robert G, and Nicholas Hamilton. 2006.  Phylogenetic identification of lateral genetic transfer events.  BMC Evolutionary Biology 6: 15. doi:10.1186/1471-2148-6-15.&lt;/ref&gt;
&lt;ref name=&quot;Beiko2005&quot; &gt;Beiko, Robert G, Timothy J Harlow, and Mark A Ragan. 2005.  Highways of gene sharing in prokaryotes.  Proc Natl Acad Sci USA 102 (40) (October): 14332 7. doi:10.1073/pnas.0504068102.&lt;/ref&gt;
&lt;ref name=&quot;Bentley2004&quot; &gt;Bentley, Stephen D, and Julian Parkhill. 2004.  Comparative genomic structure of prokaryotes.  Annual Review of Genetics 38: 771-792. doi:10.1146/annurev.genet.38.072902.094318.&lt;/ref&gt;
&lt;ref name=&quot;Boto2010&quot; &gt;Boto, Luis. 2010.  Horizontal gene transfer in evolution: facts and challenges.  Proceedings. Biological Sciences / The Royal Society 277 (1683) (March 22): 819-827. doi:10.1098/rspb.2009.1679.&lt;/ref&gt;
&lt;ref name=&quot;Bromham2003&quot; &gt;Bromham, Lindell, and David Penny. 2003.  The modern molecular clock.  Nature Reviews. Genetics 4 (3) (March): 216-224. doi:10.1038/nrg1020.&lt;/ref&gt;
&lt;ref name=&quot;Brown1994&quot; &gt;Brown, J R, Y Masuchi, F T Robb, and W F Doolittle. 1994.  Evolutionary relationships of bacterial and archaeal glutamine synthetase genes.  Journal of Molecular Evolution 38 (6) (June): 566-576.&lt;/ref&gt;
&lt;ref name=&quot;Campbell2000&quot; &gt;Campbell, A M. 2000.  Lateral gene transfer in prokaryotes.  Theoretical Population Biology 57 (2) (March): 71-77. doi:10.1006/tpbi.2000.1454.&lt;/ref&gt;
&lt;ref name=&quot;Campbell1999&quot; &gt;Campbell, A, J Mr zek, and S Karlin. 1999.  Genome signature comparisons among prokaryote, plasmid, and mitochondrial DNA.  Proceedings of the National Academy of Sciences of the United States of America 96 (16) (August 3): 9184-9189.&lt;/ref&gt;
&lt;ref name=&quot;Clarke2002&quot; &gt;Clarke, G D Paul, Robert G Beiko, Mark A Ragan, and Robert L Charlebois. 2002.  Inferring genome trees by using a filter to eliminate phylogenetically discordant sequences and a distance matrix based on mean normalized BLASTP scores.  Journal of Bacteriology 184 (8) (April): 2072-2080.&lt;/ref&gt;
&lt;ref name=&quot;Cortez2005&quot; &gt;Cortez, Diego Q, Antonio Lazcano, and Arturo Becerra. 2005.  Comparative analysis of methodologies for the detection of horizontally transferred genes: a reassessment of first-order Markov models.  In Silico Biology 5 (5-6): 581-592.&lt;/ref&gt;
&lt;ref name=&quot;Cortez2009&quot; &gt;Cortez, Diego, Patrick Forterre, and Simonetta Gribaldo. 2009.  A hidden reservoir of integrative elements is the major source of recently acquired foreign genes and ORFans in archaeal and bacterial genomes.  Genome Biology 10 (6): R65. doi:10.1186/gb-2009-10-6-r65.&lt;/ref&gt;
&lt;ref name=&quot;Daubin2003&quot; &gt;Daubin, Vincent, Emmanuelle Lerat, and Guy Perri re. 2003.  The source of laterally transferred genes in bacterial genomes.  Genome Biology 4 (9): R57. doi:10.1186/gb-2003-4-9-r57.&lt;/ref&gt;
&lt;ref name=&quot;Deschavanne1995&quot; &gt;Deschavanne, P, and J Filipski. 1995.  Correlation of GC content with replication timing and repair mechanisms in weakly expressed E.coli genes.  Nucleic Acids Research 23 (8) (April 25): 1350-1353.&lt;/ref&gt;
&lt;ref name=&quot;Deschavanne2000&quot; &gt;Deschavanne, P., A. Giron, J. Vilain, C. Dufraigne, and B. Fertil. 2000. Genomic Signature is Preserved in Short DNA Fragments. In Bioinformatic and Bioengineering, IEEE International Symposium on, 0:161. Los Alamitos, CA, USA: IEEE Computer Society. doi:http://doi.ieeecomputersociety.org/10.1109/BIBE.2000.889603.&lt;/ref&gt;
&lt;ref name=&quot;Dessimoz2008&quot; &gt;Dessimoz, Christophe, Daniel Margadant, and Gaston H Gonnet. 2008. DLIGHT - Lateral Gene Transfer Detection Using Pairwise Evolutionary Distances in a Statistical Framework. In Lect Notes Comput Sc, Springer, 4955:315 330. http://www.google.com/search?client=safari&amp;rls=en-us&amp;q=DLIGHT+-+Lateral+Gene+Transfer+Detection+Using+Pairwise+Evolutionary+Distances+in+a+Statistical+Framework&amp;ie=UTF-8&amp;oe=UTF-8.&lt;/ref&gt;
&lt;ref name=&quot;Doolittle1999&quot; &gt;Doolittle, W F. 1999.  Phylogenetic classification and the universal tree.  Science (New York, N.Y.) 284 (5423) (June 25): 2124-2129.&lt;/ref&gt;
&lt;ref name=&quot;Dufraigne2005&quot; &gt;Dufraigne, Christine, Bernard Fertil, Sylvain Lespinats, Alain Giron, and Patrick Deschavanne. 2005.  Detection and characterization of horizontal transfers in prokaryotes using genomic signature.  Nucleic Acids Research 33 (1): e6-e6. doi:10.1093/nar/gni004.&lt;/ref&gt;
&lt;ref name=&quot;Galtier2007&quot; &gt;Galtier, Nicolas. 2007.  A model of horizontal gene transfer and the bacterial phylogeny problem.  Systematic Biology 56 (4) (August): 633-642. doi:10.1080/10635150701546231.&lt;/ref&gt;
&lt;ref name=&quot;GarciaVallv2000&quot; &gt;Garcia-Vallv , S., A. Romeu, and J. Palau. 2000.  Horizontal gene transfer in bacterial and archaeal complete genomes.  Genome Res 10 (11): 1719.&lt;/ref&gt;
&lt;ref name=&quot;Goldman2000&quot; &gt;Goldman, N, J P Anderson, and A G Rodrigo. 2000.  Likelihood-based tests of topologies in phylogenetics.  Systematic Biology 49 (4) (December): 652-670.&lt;/ref&gt;
&lt;ref name=&quot;Gophna2006&quot; &gt;Gophna, Uri, Robert L. Charlebois, and W. Ford Doolittle. 2006.  Ancient lateral gene transfer in the evolution of Bdellovibrio bacteriovorus.  Trends in Microbiology 14 (2) (February): 64-69. doi:10.1016/j.tim.2005.12.008.&lt;/ref&gt;
&lt;ref name=&quot;Grantham1981&quot; &gt;Grantham, R, C Gautier, M Gouy, M Jacobzone, and R Mercier. 1981.  Codon catalog usage is a genome strategy modulated for gene expressivity.  Nucleic Acids Research 9 (1) (January 10): r43-74.&lt;/ref&gt;
&lt;ref name=&quot;Guindon2001&quot; &gt;Guindon, S, and G Perri re. 2001.  Intragenomic base content variation is a potential source of biases when searching for horizontally transferred genes.  Molecular Biology and Evolution 18 (9) (September): 1838-1840.&lt;/ref&gt;
&lt;ref name=&quot;Hallett2001&quot; &gt;Hallett, M. T, and J. Lagergren. 2001. Efficient algorithms for lateral gene transfer problems. In Proceedings of the fifth annual international conference on Computational biology, 149 156. RECOMB  01. New York, NY, USA: ACM. doi:10.1145/369133.369188.&lt;/ref&gt;
&lt;ref name=&quot;elHassan1996&quot; &gt;el Hassan, M A, and C R Calladine. 1996.  Propeller-twisting of base-pairs and the conformational mobility of dinucleotide steps in DNA.  Journal of Molecular Biology 259 (1) (May 31): 95-103. doi:10.1006/jmbi.1996.0304.&lt;/ref&gt;
&lt;ref name=&quot;Hayes1998&quot; &gt;Hayes, W S, and M Borodovsky. 1998.  How to interpret an anonymous bacterial genome: machine learning approach to gene identification.  Genome Research 8 (11) (November): 1154-1171.&lt;/ref&gt;
&lt;ref name=&quot;Hein1995&quot; &gt;Hein, Jotun, Tao Jiang, Lusheng Wang, and Kaizhong Zhang. 1995.  On the Complexity of Comparing Evolutionary Trees.  http://citeseerx.ist.psu.edu/viewdoc/summary?doi=10.1.1.28.861.&lt;/ref&gt;
&lt;ref name=&quot;Hendy1993&quot; &gt;Hendy, Michael D., and David Penny. 1993.  Spectral analysis of phylogenetic data.  Journal of Classification 10 (1) (January): 5-24. doi:10.1007/BF02638451.&lt;/ref&gt;
&lt;ref name=&quot;Herzel1999&quot; &gt;Herzel, H, O Weiss, and E N Trifonov. 1999.  10-11 bp periodicities in complete genomes reflect protein structure and DNA folding.  Bioinformatics (Oxford, England) 15 (3) (March): 187-193.&lt;/ref&gt;
&lt;ref name=&quot;Hilario1993&quot; &gt;Hilario, E, and J P Gogarten. 1993.  Horizontal transfer of ATPase genes--the tree of life becomes a net of life.  Bio Systems 31 (2-3): 111-119.&lt;/ref&gt;
&lt;ref name=&quot;Hooper2002&quot; &gt;Hooper, Sean D, and Otto G Berg. 2002.  Detection of genes with atypical nucleotide sequence in microbial genomes.  Journal of Molecular Evolution 54 (3) (March): 365-375. doi:10.1007/s00239-001-0051-8.&lt;/ref&gt;
&lt;ref name=&quot;Karlin1998&quot; &gt;Karlin, S. 1998.  Global dinucleotide signatures and analysis of genomic heterogeneity.  Current Opinion in Microbiology 1 (5) (October): 598-610.&lt;/ref&gt;
&lt;ref name=&quot;Karlin1998B&quot; &gt;Karlin, S, J Mr zek, and A M Campbell. 1998.  Codon usages in different gene classes of the Escherichia coli genome.  Molecular Microbiology 29 (6) (September): 1341-1355.&lt;/ref&gt;
&lt;ref name=&quot;Karlin2001&quot; &gt;Karlin, Samuel. 2001.  Detecting anomalous gene clusters and pathogenicity islands in diverse bacterial genomes.  Trends in Microbiology 9 (7) (July 1): 335-343. doi:10.1016/S0966-842X(01)02079-0.&lt;/ref&gt;
&lt;ref name=&quot;Kechris2006&quot; &gt;Kechris, Katherina J, Jason C Lin, Peter J Bickel, and Alexander N Glazer. 2006.  Quantitative exploration of the occurrence of lateral gene transfer by using nitrogen fixation genes as a case study.  Proceedings of the National Academy of Sciences of the United States of America 103 (25) (June 20): 9584-9589. doi:10.1073/pnas.0603534103.&lt;/ref&gt;
&lt;ref name=&quot;Keeling2008&quot; &gt;Keeling, Patrick J, and Jeffrey D Palmer. 2008.  Horizontal gene transfer in eukaryotic evolution.  Nat Rev Genet 9 (8) (August): 605 18. doi:10.1038/nrg2386.&lt;/ref&gt;
&lt;ref name=&quot;Kensche2008&quot; &gt;Kensche, Philip R, Vera van Noort, Bas E Dutilh, and Martijn A Huynen. 2008.  Practical and theoretical advances in predicting the function of a protein by its phylogenetic distribution.  Journal of the Royal Society, Interface / the Royal Society 5 (19) (February 6): 151-170. doi:10.1098/rsif.2007.1047.&lt;/ref&gt;
&lt;ref name=&quot;Koski2001&quot; &gt;Koski, L B, and G B Golding. 2001.  The closest BLAST hit is often not the nearest neighbor.  Journal of Molecular Evolution 52 (6) (June): 540-542. doi:10.1007/s002390010184.&lt;/ref&gt;
&lt;ref name=&quot;Lawrence1997&quot; &gt;Lawrence, J G, and H Ochman. 1997.  Amelioration of bacterial genomes: rates of change and exchange.  Journal of Molecular Evolution 44 (4) (April): 383-397.&lt;/ref&gt;
&lt;ref name=&quot;Lawrence1998&quot; &gt;Lawrence, J G, and H Ochman.  . 1998.  Molecular archaeology of the Escherichia coli genome.  Proceedings of the National Academy of Sciences of the United States of America 95 (16) (August 4): 9413-9417.&lt;/ref&gt;
&lt;ref name=&quot;Lento1995&quot; &gt;Lento, G M, R E Hickson, G K Chambers, and D Penny. 1995.  Use of spectral analysis to test hypotheses on the origin of pinnipeds.  Molecular Biology and Evolution 12 (1) (January 1): 28 -52.&lt;/ref&gt;
&lt;ref name=&quot;Lerat2003&quot; &gt;Lerat, Emmanuelle, Vincent Daubin, and Nancy A Moran. 2003.  From gene trees to organismal phylogeny in prokaryotes: the case of the gamma-Proteobacteria.  PLoS Biology 1 (1) (October): E19. doi:10.1371/journal.pbio.0000019.&lt;/ref&gt;
&lt;ref name=&quot;Liu2008&quot; &gt;Liu, Zhandong, Santosh S Venkatesh, and Carlo C Maley. 2008.  Sequence space coverage, entropy of genomes and the potential to detect non-human DNA in human samples.  BMC Genomics 9: 509. doi:10.1186/1471-2164-9-509.&lt;/ref&gt;
&lt;ref name=&quot;MacLeod2005&quot; &gt;MacLeod, Dave, Robert L Charlebois, Ford Doolittle, and Eric Bapteste. 2005.  Deduction of probable events of lateral gene transfer through comparison of phylogenetic trees by recursive consolidation and rearrangement.  BMC Evolutionary Biology 5: 27. doi:10.1186/1471-2148-5-27.&lt;/ref&gt;
&lt;ref name=&quot;Mallet2010&quot; &gt;Mallet, Ludovic V, Jennifer Becq, and Patrick Deschavanne. 2010.  Whole genome evaluation of horizontal transfers in the pathogenic fungus Aspergillus fumigatus.  BMC Genomics 11: 171. doi:10.1186/1471-2164-11-171.&lt;/ref&gt;
&lt;ref name=&quot;Mau2006&quot; &gt;Mau, Bob, Jeremy D Glasner, Aaron E Darling, and Nicole T Perna. 2006.  Genome-wide detection and analysis of homologous recombination among sequenced strains of Escherichia coli.  Genome Biology 7 (5): R44. doi:10.1186/gb-2006-7-5-r44.&lt;/ref&gt;
&lt;ref name=&quot;Mirkin2003&quot; &gt;Mirkin, Boris G, Trevor I Fenner, Michael Y Galperin, and Eugene V Koonin. 2003.  Algorithms for computing parsimonious evolutionary scenarios for genome evolution, the last universal common ancestor and dominance of horizontal gene transfer in the evolution of prokaryotes.  BMC Evolutionary Biology 3 (January 6): 2.&lt;/ref&gt;
&lt;ref name=&quot;Nakabachi2006&quot; &gt;Nakabachi, Atsushi, Atsushi Yamashita, Hidehiro Toh, Hajime Ishikawa, Helen E Dunbar, Nancy A Moran, and Masahira Hattori. 2006.  The 160-kilobase genome of the bacterial endosymbiont Carsonella.  Science (New York, N.Y.) 314 (5797) (October 13): 267. doi:10.1126/science.1134196.&lt;/ref&gt;
&lt;ref name=&quot;Nakamura2004&quot; &gt;Nakamura, Yoji, Takeshi Itoh, Hideo Matsuda, and Takashi Gojobori. 2004.  Biased biological functions of horizontally transferred genes in prokaryotic genomes.  Nat Genet 36 (7) (July): 760 6. doi:10.1038/ng1381.&lt;/ref&gt;
&lt;ref name=&quot;Nakhleh2005&quot; &gt;Nakhleh, Luay, Derek Ruths, and Li-san Wang. 2005.  RIATA-HGT: A fast and accurate heuristic for reconstrucing horizontal gene transfer.  PROCEEDINGS OF THE ELEVENTH INTERNATIONAL COMPUTING AND COMBINATORICS CONFERENCE (COCOON 05). LNCS #3595 3595: 84--93.&lt;/ref&gt;
&lt;ref name=&quot;Nelson1999&quot; &gt;Nelson, K E, R A Clayton, S R Gill, M L Gwinn, R J Dodson, D H Haft, E K Hickey, et al. 1999.  Evidence for lateral gene transfer between Archaea and bacteria from genome sequence of Thermotoga maritima.  Nature 399 (6734) (May 27): 323-329. doi:10.1038/20601.&lt;/ref&gt;
&lt;ref name=&quot;Nesb2001&quot; &gt;Nesb , C L, Y Boucher, and W F Doolittle. 2001.  Defining the core of nontransferable prokaryotic genes: the euryarchaeal core.  Journal of Molecular Evolution 53 (4-5) (November): 340-350. doi:10.1007/s002390010224.&lt;/ref&gt;
&lt;ref name=&quot;Normand2007&quot; &gt;Normand, Philippe, Pascal Lapierre, Louis S Tisa, Johann Peter Gogarten, Nicole Alloisio, Emilie Bagnarol, Carla A Bassi, et al. 2007.  Genome characteristics of facultatively symbiotic Frankia sp. strains reflect host range and host plant biogeography.  Genome Research 17 (1) (January): 7-15. doi:10.1101/gr.5798407.&lt;/ref&gt;
&lt;ref name=&quot;Novichkov2004&quot; &gt;Novichkov, Pavel, Marina Omelchenko, Mikhail Gelfand, Andrei Mironov, Yuri Wolf, and Eugene Koonin. 2004.  Genome-Wide Molecular Clock and Horizontal Gene Transfer in Bacterial Evolution.  The Journal of Bacteriology 186 (19) (October): 6575. doi:10.1128/JB.186.19.6575-6585.2004.&lt;/ref&gt;
&lt;ref name=&quot;Ochman2000&quot; &gt;Ochman, H, J G Lawrence, and E A Groisman. 2000.  Lateral gene transfer and the nature of bacterial innovation.  Nature 405 (6784) (May 18): 299-304. doi:10.1038/35012500.&lt;/ref&gt;
&lt;ref name=&quot;Olson1998&quot; &gt;Olson, Wilma K., Andrey A. Gorin, Xiang-Jun Lu, Lynette M. Hock, and Victor B. Zhurkin. 1998.  DNA sequence-dependent deformability deduced from protein DNA crystal complexes.  Proceedings of the National Academy of Sciences 95 (19): 11163 -11168. doi:10.1073/pnas.95.19.11163.&lt;/ref&gt;
&lt;ref name=&quot;Ornstein1978&quot; &gt;Ornstein, Rick L, Robert Rein, Donnal L Breen, and Robert D Macelroy. 1978.  An optimized potential function for the calculation of nucleic acid interaction energies I. Base stacking.  Biopolymers 17 (10) (October 1): 2341-2360. doi:10.1002/bip.1978.360171005.&lt;/ref&gt;
&lt;ref name=&quot;Papke2004&quot; &gt;Papke, R Thane, Jeremy E Koenig, Franc sco Rodr guez-Valera, and W Ford Doolittle. 2004.  Frequent recombination in a saltern population of Halorubrum.  Science (New York, N.Y.) 306 (5703) (December 10): 1928-1929. doi:10.1126/science.1103289.&lt;/ref&gt;
&lt;ref name=&quot;vanPassel2005&quot; &gt;van Passel, M W J, A Bart, H H Thygesen, A C M Luyf, A H C van Kampen, and A van der Ende. 2005.  An acquisition account of genomic islands based on genome signature comparisons.  BMC Genomics 6: 163. doi:10.1186/1471-2164-6-163.&lt;/ref&gt;
&lt;ref name=&quot;Poptsova2007&quot; &gt;Poptsova, Maria S, and J Peter Gogarten. 2007.  The power of phylogenetic approaches to detect horizontally transferred genes.  BMC Evolutionary Biology 7: 45. doi:10.1186/1471-2148-7-45.&lt;/ref&gt;
&lt;ref name=&quot;Rendulic2004&quot; &gt;Rendulic, Snjezana, Pratik Jagtap, Andrea Rosinus, Mark Eppinger, Claudia Baar, Christa Lanz, Heike Keller, et al. 2004.  A predator unmasked: life cycle of Bdellovibrio bacteriovorus from a genomic perspective.  Science (New York, N.Y.) 303 (5658) (January 30): 689-692. doi:10.1126/science.1093027.&lt;/ref&gt;
&lt;ref name=&quot;Robinson1981&quot; &gt;Robinson, D. F., and L. R. Foulds. 1981.  Comparison of phylogenetic trees.  Mathematical Biosciences 53 (1-2) (February): 131-147. doi:10.1016/0025-5564(81)90043-2.&lt;/ref&gt;
&lt;ref name=&quot;Shimodaira1999&quot; &gt;Shimodaira, H, and M Hasegawa. 1999.  Multiple Comparisons of Log-Likelihoods with Applications to Phylogenetic Inference.  Molecular Biology and Evolution 16 (8): 1114.&lt;/ref&gt;
&lt;ref name=&quot;Shimodaira2002&quot; &gt;Shimodaira, Hidetoshi. 2002.  An approximately unbiased test of phylogenetic tree selection.  Systematic Biology 51 (3) (June): 492-508. doi:10.1080/10635150290069913.&lt;/ref&gt;
&lt;ref name=&quot;Snel2002&quot; &gt;Snel, Berend, Peer Bork, and Martijn A Huynen. 2002.  Genomes in flux: the evolution of archaeal and proteobacterial gene content.  Genome Research 12 (1) (January): 17-25. doi:10.1101/gr.176501.&lt;/ref&gt;
&lt;ref name=&quot;Supek2010&quot; &gt;Supek, Fran, Nives Skunca, Jelena Repar, Kristian Vlahovicek, and Tomislav Smuc. 2010.  Translational selection is ubiquitous in prokaryotes.  PLoS Genetics 6 (6) (June): e1001004. doi:10.1371/journal.pgen.1001004.&lt;/ref&gt;
&lt;ref name=&quot;Than2007&quot; &gt;Than, Cuong, Derek Ruths, Hideki Innan, and Luay Nakhleh. 2007.  Confounding factors in HGT detection: statistical error, coalescent effects, and multiple solutions.  Journal of Computational Biology: A Journal of Computational Molecular Cell Biology 14 (4) (May): 517-535. doi:10.1089/cmb.2007.A010.&lt;/ref&gt;
&lt;ref name=&quot;Tsirigos2005&quot; &gt;Tsirigos, Aristotelis, and Isidore Rigoutsos. 2005.  A new computational method for the detection of horizontal gene transfer events.  Nucleic Acids Research 33 (3) (January 1): 922 -933. doi:10.1093/nar/gki187.&lt;/ref&gt;
&lt;ref name=&quot;Tu2003&quot; &gt;Tu, Qiang, and Dafu Ding. 2003.  Detecting pathogenicity islands and anomalous gene clusters by iterative discriminant analysis.  FEMS Microbiology Letters 221 (2) (April 25): 269-275.&lt;/ref&gt;
&lt;ref name=&quot;Vernikos2007&quot; &gt;Vernikos, Georgios S, Nicholas R Thomson, and Julian Parkhill. 2007.  Genetic flux over time in the Salmonella lineage.  Genome Biology 8 (6): R100. doi:10.1186/gb-2007-8-6-r100.&lt;/ref&gt;
&lt;ref name=&quot;Welch2002&quot; &gt;Welch, R A, V. Burland, G. Plunkett, P. Redford, P. Roesch, D. Rasko, E L Buckles, et al. 2002.  Extensive mosaic structure revealed by the complete genome sequence of uropathogenic Escherichia coli.  Proc Natl Acad Sci USA 99 (26) (December): 17020 4. doi:10.1073/pnas.252529799.&lt;/ref&gt;
&lt;ref name=&quot;Worning2000&quot; &gt;Worning, P, L J Jensen, K E Nelson, S Brunak, and D W Ussery. 2000.  Structural analysis of DNA sequence: evidence for lateral gene transfer in Thermotoga maritima.  Nucleic Acids Research 28 (3) (February 1): 706-709.&lt;/ref&gt;
&lt;ref name=&quot;Zaneveld2008&quot; &gt;Zaneveld, Jesse R, Diana R Nemergut, and Rob Knight. 2008.  Are all horizontal gene transfers created equal? Prospects for mechanism-based studies of HGT patterns.  Microbiology (Reading, England) 154 (Pt 1) (January): 1-15. doi:10.1099/mic.0.2007/011833-0.&lt;/ref&gt;
&lt;ref name=&quot;Zhaxybayeva2006&quot; &gt;Zhaxybayeva, Olga, J Peter Gogarten, Robert L Charlebois, W Ford Doolittle, and R Thane Papke. 2006.  Phylogenetic analyses of cyanobacterial genomes: quantification of horizontal gene transfer events.  Genome Res 16 (9) (September): 1099 108. doi:10.1101/gr.5322306.&lt;/ref&gt;
&lt;ref name=&quot;Zhaxybayeva2004&quot; &gt;Zhaxybayeva, Olga, Lutz Hamel, Jason Raymond, and J Peter Gogarten. 2004.  Visualization of the phylogenetic content of five genomes using dekapentagonal maps.  Genome Biology 5 (3): R20. doi:10.1186/gb-2004-5-3-r20.&lt;/ref&gt;
&lt;ref name=&quot;Zhaxybayeva2004B&quot; &gt;Zhaxybayeva, Olga, Pascal Lapierre, and J Peter Gogarten. 2004.  Genome mosaicism and organismal lineages.  Trends in Genetics: TIG 20 (5) (May): 254-260. doi:10.1016/j.tig.2004.03.009.&lt;/ref&gt;
&lt;/references&gt;</text>
    </revision>
    <revision>
      <id>1184</id>
      <parentid>995</parentid>
      <timestamp>2012-07-06T23:47:01Z</timestamp>
      <contributor>
        <username>Spencer Bliven</username>
        <id>1</id>
      </contributor>
      <minor/>
      <comment>Added Category:PLoS_Computational_Biology_articles</comment>
      <sha1>8rj2l4mm6gqghuen6ddqqj5apa7ruo0</sha1>
      <text xml:space="preserve" bytes="49790">[[wp:Horizontal Gene Transfer|Horizontal Gene Transfer]] (HGT) occurs when a host genome obtains foreign DNA
in a process that circumvents vertical inheritance.

==Introduction==
Evolutionary processes include mutations, duplications, deletions and insertions of genes and gene
fragments&lt;ref name=&quot;Arber1991&quot; /&gt;. An insertion event that involves two distinct species, where the donor's
genetic material is inserted into the host genome, is referred to as Lateral (or Horizontal) Gene
Transfer (LGT or HGT) &lt;ref name=&quot;Doolittle1999&quot; /&gt; &lt;ref name=&quot;Campbell2000&quot; /&gt; &lt;ref name=&quot;Andersson2005&quot; /&gt;. As LGT is a
historical event working on a large evolutionary scale, often the only evidence of an LGT is in the
genome sequence itself: by analyzing it, computational methods infer lateral gene transfer events.
Detecting LGT is not straightforward due to its reach in shaping genomes: the donor of genetic
material is not constrained by the relatedness to the host, and transfers occur between kingdoms, as
well as within a phylum &lt;ref name=&quot;Nelson1999&quot; /&gt;&lt;ref name=&quot;Zhaxybayeva2006&quot; /&gt; &lt;ref name=&quot;Babic2008&quot; /&gt;.
Based on the principles employed in inferring LGT events, computational methods can be divided in
two broad groups (FIG). We start our survey with the principles that rely on the atypical sequence
composition of LGT candidates in the host genome (FIG). Second, we present the principles that
examine the evolutionary history of the host with respect to the LGT candidate (FIG). We finish
our survey by commenting on the challenges in the evaluation of these methods (FIG).

[[File:LGTInferenceMethodsOverview.png|564px|thumb|center|{{Figure|1}} '''''Principles used in the detection of Lateral Gene Transfer (LGT)'''. Sequence composition-based methods (A) compare LGT candidate's nucleotide composition (A.1), genomic signature
(A.2), or structural features (A.3) to the host's genomic average. Phylogeny-based methods (B) search for incongruence in the evolutionary history of the host and the LGT candidate.
Phylogeny-based methods are further subdivided into explicit methods (B.1) that look for incongruencies between the reference species tree and the gene tree, and implicit methods (B.2)
that look for discordance in sequence similarity among homologous genes.
'']]

==Computational methods used in detecting Lateral Gene Transfer (LGT)==
Computational methods used in genome-wide detection of LGT are more often applied to Prokaryotes than to Eukaryotes, resulting in the unequivocal acceptance of LGT's influence on Prokaryotic evolution&lt;ref name=&quot;Boto2010&quot; /&gt;. Although LGT is known to shape the Eukaryotic genomes, the extent of the influence appears to be lower&lt;ref name=&quot;Keeling2008&quot; /&gt;. Nevertheless, apart from the computational obstacles—not negligible when analyzing the much larger Eukaryotic genomes—most computational methods can be adapted to find LGT in Eukaryotes (e.g. &lt;ref name=&quot;Mallet2010&quot; /&gt;).
===Sequence composition methods===
A number of computational methods for detecting LGT are based on sequence composition: nucleotide composition, oligonucleotide frequencies, or structural features (Figure 1 A). In the context of these methods, if a fragment of the genome strongly deviates from the genomic average, it is a possible lateral transfer.

====Nucleotide composition: GC content and codon usage bias====
The Bacterial GC content falls within a wide range (Fig. 2): on the one end is Carsonella ruddii with GC content of 16.5% &lt;ref name=&quot;Nakabachi2006&quot; /&gt; and on the other is Anaeromyxobacter dehalogenans with GC content of 75% &lt;ref name=&quot;Liu2008&quot; /&gt;. Even within a closely related group of
α-Proteobacteria values range from about 30% to about 65%&lt;ref name=&quot;Bentley2004&quot; /&gt;. Such differences are exploited in detecting LGT events: a strikingly different GC content of a genome segment is an indication of its foreign origin &lt;ref name=&quot;Daubin2003&quot; /&gt;.
The evolutionary processes determining GC content are reflected in the host's preference for certain synonymous codons—codon usage bias &lt;ref name=&quot;Grantham1981&quot;/&gt; &lt;ref name=&quot;Supek2010&quot; /&gt;. In fact, codon usage bias was the detection method used in one of the first methodical assessments of LGT in Escherichia coli &lt;ref name=&quot;Lawrence1998&quot; /&gt;. Two features characterized LGT candidate genes: first, they had a strong codon usage bias, and second, the preferred codons of LGT candidate genes were distinct from those preferred in the host's genome.
====Genomic signature====
GC content and codon usage bias rely on mononucleotide frequency, either in the entire genome or in the particular positions in the genome; the extended vocabulary of oligonucleotide frequency should allow more discriminatory power. In fact, the oligonucleotide frequency varies less along a genome than between genomes, leading to the concept of a genomic signature&lt;ref name=&quot;Campbell1999&quot; /&gt; &lt;ref name=&quot;Deschavanne2000&quot; /&gt;: a deviation from the genomic signature makes the fragment an LGT candidate.
=====Oligonucleotide frequencies=====
The simplest oligonucleotide used as a genomic signature is a dinucleotide. For example, a genomic signature based on the dinucleotide frequencies of the third nucleotide in a codon and the first nucleotide in the following codon accounts for the dinucleotide least restricted by amino acid preference and codon usage&lt;ref name=&quot;Hooper2002&quot; /&gt;. Similarly, tetranucleotide frequencies in a sliding window—e.g. 5 kb with a step of 0.5 kb&lt;ref name=&quot;Dufraigne2005&quot; /&gt; —can be used to find fragments that are possible lateral transfers.
=====Modeling the genomic signature=====
A more complex way of capturing the genomic signature uses, instead of the frequency, a model of a set of typical host genes. In case of a Markov model-based approach, the model includes a transition probability matrix derived using typical genes&lt;ref name=&quot;Cortez2009&quot; /&gt;; in case of a Bayesian model, the posterior probabilities of a sequence are calculated based on the typical genomic signatures &lt;ref name=&quot;Nakamura2004&quot; /&gt;.
=====Structural features=====
Just as the nucleotide composition of a DNA molecule can be represented by a sequence of letters, its structural features can be encoded in a numerical sequence. The structural features include interaction energies between neighboring base pairs (&lt;ref name=&quot;Ornstein1978&quot; /&gt;), the twist that makes two bases of a pair non-coplanar &lt;ref name=&quot;elHassan1996&quot; /&gt;, or DNA deformability induced by the proteins shaping the chromatin &lt;ref name=&quot;Olson1998&quot; /&gt;.
The autocorrelation analysis of this numerical sequence shows characteristic periodicities in complete genomes &lt;ref name=&quot;Herzel1999&quot; /&gt;. In fact, upon detecting Archaea-like regions in the thermophilic Bacteria T. maritima&lt;ref name=&quot;Nelson1999&quot; /&gt;, periodicity spectra of these regions were compared to the periodicity spectra of the homologous regions in the Archaea Pyrococcus horikoshii&lt;ref name=&quot;Worning2000&quot; /&gt;. The revealed similarities in the periodicity were strong supporting evidence for a case of massive LGT between two kingdoms, Bacteria and Archaea.
====Limitations of sequence composition methods====
To detect LGT, sequence composition methods need the host's average signature to be clearly recognizable: not accounting for the host's intra-genomic variability results in overpredictions—flagging native segments as possible LGT events &lt;ref name=&quot;Guindon2001&quot; /&gt;. For example, the GC content of the third codon position is lower close to the replication terminus&lt;ref name=&quot;Deschavanne1995&quot; /&gt;.
Just as important, the transferred segments need to exhibit the donor's signature. However, this might not be the case for ancient transfers: the transferred segments are subject to the same mutational processes as the rest of the host genome so their distinct signatures ameliorate&lt;ref name=&quot;Lawrence1997&quot; /&gt;. Similarly, if the inserted segment was previously adapted to the host's genome, as is the case for prophage insertions&lt;ref name=&quot;Vernikos2007&quot; /&gt;, the power of sequence composition methods in detecting LGT is reduced.
A notable example for a reduced power of the sequence composition methods is the one of Bdellovibrio bacteriovorus, a predatory δ-Proteobacterium. The first analysis, based on the Bacterium's homogeneous GC content, found that its genome is resistant to LGT &lt;ref name=&quot;Rendulic2004&quot; /&gt;. However, subsequent research using phylogenetic analysis identified a number of ancient LGT events in the genome &lt;ref name=&quot;Gophna2006&quot; /&gt;.

===Phylogenetic methods===
The use of phylogenetic analysis in the detection of LGT was advanced by the availability of many newly sequenced genomes. Phylogenetic methods detect inconsistencies in gene and genome evolutionary history in two ways: 1) by reconstructing the gene tree and reconciling it with the reference species tree (explicit methods) or 2) by implicitly examining gene history, e.g. its pattern of presence/absence in species or expected/unexpected evolutionary distance from its gene family (Fig. 1 B).
====Explicit phylogenetic methods====
To find LGT events, explicit phylogenetic methods first reconstruct the reference tree and then reconcile the gene and reference tree, both computationally demanding procedures. To reduce computational complexity, explicit phylogenetic methods either focus on smaller phylogenetic groups such as one phylum (tests of topologies), or borrow from the dynamic programming paradigm by deconstructing the problem, the gene tree, into smaller parts (genome spectral approaches and subtree pruning and regrafting).
=====Tests of topologies=====
Gene trees and the reference tree can be directly compared using likelihood-based tests of topology, e.g. Kishino-Hasegawa (KH), Shimodara-Hasegawa (SH), and Approximately Unbiased (AU) test&lt;ref name=&quot;Goldman2000&quot; /&gt;&lt;ref name=&quot;Shimodaira1999&quot; /&gt;&lt;ref name=&quot;Shimodaira2002&quot; /&gt;. Each test compares the alignment of homologs used to create the gene tree to the reference topology. If the reference topology is rejected by the alignment, evolutionary histories are inconsistent. When these inconsistencies cannot be explained using a small number of non-lateral events such as gene loss or mutational change, an LGT event is inferred.
One such analysis checked for LGT in groups of homologs—best bidirectional hits—of the γ-Proteobacterial lineage&lt;ref name=&quot;Lerat2003&quot; /&gt;. Reference trees were reconstructed in
one of three ways: 1) using the highly conserved small subunit ribosomal RNA (SSU RNA) sequences, 2) using a consensus of the available gene trees, or 3) using concatenated alignments of orthologs. The combination of data and tree building methods resulted in six reference tree topologies. The failure to reject the six evaluated topologies—and the rejection of seven alternative topologies—was interpreted as evidence for a small number of LGT events in the selected groups.

=====Genome spectral approaches=====
The selection of reference topologies in the example above was guided by the principle of 'best practice', limiting the number of analyzed reference trees to 13 out of 13 749 310 575 possible unrooted tree topologies&lt;ref name=&quot;Bapteste2004&quot; /&gt;. In an ideal case, all reference tree topologies should be evaluated, a feasible task when the analysis includes four or five taxa&lt;ref name=&quot;Zhaxybayeva2004&quot; /&gt;. However, the number of possible topologies for a larger number of taxa increases dramatically (TODO Fig. 3 A). Methods that deconstruct the tree into smaller pieces—bipartitions or quartets—were introduced to circumvent the problem of unreasonable computing time.
=====Bipartitions=====
When the reference tree is deconstructed by removing one edge, two unconnected sub-trees represent a bipartition. If two bipartitions can exist on one gene tree, they are compatible. Otherwise, they are conflicting.
The first step in the bipartition analysis is selecting strongly supported bipartitions: those created by deconstructing a node of high confidence—e.g. a node with a bootstrap value above a threshold. In the second step, each strongly supported bipartition is mapped to all available gene trees, counting the compatible and conflicting bipartitions. Finally, a gene family found to have many conflicting
strongly supported bipartitions is considered to have LGT candidates&lt;ref name=&quot;Zhaxybayeva2004&quot; /&gt;.
=====Quartet decomposition=====
A similar principle of deconstructing the tree was used in quartet decomposition&lt;ref name=&quot;Zhaxybayeva2006&quot; /&gt;. All possible four-taxa sub-trees of the reference tree were compared with the available gene trees. If the topology of the quartet is embedded in the gene tree, the quartet is compatible with the gene tree. Similar to the bipartition analysis, candidate LGT events were flagged when the strongly supported embedded quartet disagreed with the gene tree.
=====Subtree Pruning and Regrafting (SPR)=====
A mechanistic way of modeling an LGT event on the reference tree is to first cut an edge (prune the tree) and then regraft the sub-tree to another edge. If the gene tree was topologically consistent with the original reference tree, the editing results in an inconsistency. Similarly, when the original gene tree is inconsistent with the reference tree, it is possible to prune and regraft the reference tree to obtain a consistent topology. By interpreting the edit path of pruning and regrafting one can flag LGT candidate nodes and infer the host and the donor genomes&lt;ref name=&quot;Beiko2005&quot; /&gt;.
The computational challenge lies in finding the optimal edit path—the one that requires the least number of steps&lt;ref name=&quot;Hein1995&quot; /&gt;&lt;ref name=&quot;Allen2001&quot; /&gt;, and different strategies are used in solving the problem. For example, the HorizStory algorithm&lt;ref name=&quot;MacLeod2005&quot; /&gt; reduces the problem by first eliminating the consistent nodes; recursive pruning and regrafting reconciles the reference tree with the gene tree and optimal edits are interpreted as LGT events. 

=====Limitations of explicit phylogenetic methods=====
The main limitation of the explicit phylogenetic methods is the reference tree topology, as the selection of its reconstruction method is still controversial due to the statistical bias involved in creating the reference tree&lt;ref name=&quot;Hilario1993&quot; /&gt;&lt;ref name=&quot;Brown1994&quot; /&gt; &lt;ref name=&quot;Nesb2001&quot; /&gt;.
Even if there is no doubt in the reference tree, the conflicting phylogenies can be the result of an unrecognized paralogy or a gene loss, as well as an LGT event. Moreover, inferred LGT scenarios are not necessarily unique. For example, SPR can provide conflicting scenarios with the same number of minimal tree edits. Similarly, the most parsimonious solution in tree reconciliation does not need to be the correct one.
Explicit phylogenetic methods allow a direct inference of the donor node. The limitation to keep in mind is that this node also represents all the extinct and unsequenced taxa, so the primary donor is not exactly pinpointed.
The availability of genomes included in the analysis limits the application for two more reasons: first, the computational complexity of reconstructing a gene tree or a species tree is still a challenge. Second, long branch attraction will confound the interpretation when fast evolving orthologous groups are considered.
====Implicit phylogenetic methods –evolutionary distance====
In comparative genomics, estimations of evolutionary distance are equivalent to estimating sequence similarity—the number of per-site substitutions since the genes diverged from their common
9
ancestor. If a gene has unexpected evolutionary distance from the reference, e.g. its gene family or the genomic average, implicit phylogenetic methods infer an LGT event.
=====Correlating sequence similarity=====
For a group of orthologs—homologs that started diverging after a speciation event—the molecular clock hypothesis states that the evolutionary distances of genes are proportional to the evolutionary distances of the respective genomes&lt;ref name=&quot;Bromham2003&quot; /&gt;. If a group of orthologs contains xenologs—genes obtained in an LGT event—the proportionality of evolutionary relationships will hold for orthologs, but not for laterally transferred genes &lt;ref name=&quot;Novichkov2004&quot; /&gt;.
One approach finds violations of the expected evolutionary distances by ranking similarity scores of Open Reading Frames (ORFs) to a &quot;virtual genome&quot;—a collection of ORFs of the respective strains from the GenBank database &lt;ref name=&quot;Clarke2002&quot; /&gt;. If an ORF's evolutionary distance to the virtual genome was inconsistent with the distances of other ORFs from the same genome, the authors inferred an LGT event. Another algorithm for LGT detection compares all pairs of genes in predefined groups of orthologs &lt;ref name=&quot;Dessimoz2008&quot; /&gt;: if a likelihood ratio test of the LGT hypothesis and a hypothesis of no LGT rejects the null, a putative LGT event is inferred. In addition, a pair-wise comparison allows inference of potential donors and provides an estimation of the time since the LGT event.
=====Phyletic profiles—presence and absence of genes=====
A group of orthologs or homologs can be analyzed in terms of the presence/absence of group members in the reference genomes; such patterns are called phyletic profiles&lt;ref name=&quot;Kensche2008&quot; /&gt;. To find LGT events, phyletic profiles are scanned for an unusual distribution of genes.
Arguably, the most straightforward use of phyletic profiles in the detection of LGT is the presence of top-scoring BLAST hits in an unrelated species. For example, when phyletic profiles of the Bacterium T. maritima showed that most of the best BLAST matches are found in the Archeal species and not the closely related Bacteria, Nelson et al. obtained a list of LGT candidate genes&lt;ref name=&quot;Nelson1999&quot; /&gt;; the predictions were later analyzed using structural features of the DNA molecule&lt;ref name=&quot;Worning2000&quot; /&gt; (Section XX).
Absence of a homolog in a group of closely related species is a clue that the examined gene might have arrived via an LGT event. For example, the three facultatively symbiotic Frankia sp. strains are of strikingly different sizes: 5.43 Mbp, 7.50 Mbp and 9.04 Mbp, depending on their range of hosts &lt;ref name=&quot;Normand2007&quot; /&gt;. Marked portions of strain-specific genes had no significant hit in the reference database, and were possibly acquired by LGT transfers from other Bacteria.
Similarly, the three phenotypically diverse E. coli strains, uropathogenic, enterohemorrhagic and benign, share about 40% of the combined gene pool, the core genes; the 60% of strain-specific genes are likely LGT candidates&lt;ref name=&quot;Welch2002&quot; /&gt;. To strengthen the case for the strain-specific genes originating from LGT, Welch and coworkers showed they have a strikingly different codon usage pattern from the core genes and a mostly conserved gene order.
=====Scanning for polymorphic sites=====
Larger stretches of sequence identity allow for multiple homologous recombination sites, so lateral transfer between closely related species often results in the exchange of ORF fractions&lt;ref name=&quot;Ochman2000&quot; /&gt;&lt;ref name=&quot;Papke2004&quot; /&gt;. The analysis of a group of four E. coli and two Shigella flexneri strains revealed that the sequence stretches in common to all six strains contain polymorphic sites, consequences of homologous recombination&lt;ref name=&quot;Mau2006&quot; /&gt;. The method is, however, restricted to the sites in common to all analyzed species, limiting the analysis to a group of closely related organisms.
=====Limitations of implicit phylogenetic methods=====
In principle, implicit phylogenetic methods can detect any of the three sorts of LGT events: insertion of a new gene, insertion of a paralog, and insertion of a xenolog in orthologous gene displacement. However, practical considerations can result in limitations. Evolutionary distance approaches analyze groups of homologs, usually created by grouping best bidirectional hits. If the analysis leaves out groups that do not have a representative in all taxa (ORFans—ORFs present in only one genome—being an extreme example) and/or groups that are too small, only xenologous displacement can be detected.
Moreover, computational search for homologs (and orthologs in particular) is often based on sequence similarity—best BLAST bidirectional hits; the most appropriate candidate, however, does not need to be the top BLAST hit&lt;ref name=&quot;Koski2001&quot; /&gt;).
A list of top sequence similarity hits is used to create phyletic patterns that detect if a gene was lost from the genome; considering gene remnants as lost could inflate the number of LGT events.

{| class=&quot;wikitable&quot; style=&quot;float: right; margin-left: 1em; text-align: center;&quot; id=&quot;table1&quot;
|+ Table 1: LGT Inference Methods
|-
! Evaluation !! Evaluation strategy !! Tested principles and references 
|-
| Atypical Gene detection (Azad and Lawrence 2005&lt;ref name=&quot;Azad2005&quot; /&gt;) || Simulated sequence - HMMs. Model of the host - based on E. coli; model of the donor - based on 10 other Bacteria || Codon usage bias and dinucleotide frequencies (S Karlin, Mrázek, and Campbell 1998&lt;ref name=&quot;Karlin1998B&quot; /&gt;; S Karlin 1998&lt;ref name=&quot;Karlin1998&quot; /&gt;; Hayes and Borodovsky 1998&lt;ref name=&quot;Hayes1998&quot; /&gt;) 
|-
| Reassessment of first-order Markov models (D. Q. Cortez, Lazcano, and Becerra 2005&lt;ref name=&quot;Cortez2005&quot; /&gt;) || Real data. Host genome - E. coli; donor genes - selected from 30 other Prokaryotes || GC content, codon usage bias, phyletic patterns, modeling the genomic signature (J G Lawrence and Ochman 1997&lt;ref name=&quot;Lawrence1997&quot; /&gt;; Daubin, Lerat, and Perrière 2003&lt;ref name=&quot;Daubin2003&quot; /&gt;; Nakamura et al. 2004&lt;ref name=&quot;Nakamura2004&quot; /&gt;; D. Q. Cortez, Lazcano, and Becerra 2005&lt;ref name=&quot;Cortez2005&quot; /&gt;) 
|-
| Quantification of LGT in cyanobacteria (Zhaxybayeva et al. 2006&lt;ref name=&quot;Zhaxybayeva2006&quot; /&gt;) || Simulated whole-genome evolution; gene families with and without LGT || Quartet bipartition; their own implementation, based on (Hendy and Penny 1993&lt;ref name=&quot;Hendy1993&quot; /&gt;; Lento et al. 1995&lt;ref name=&quot;Lento1995&quot; /&gt;) 
|-
| Case study on nitrogen fixation genes (Kechris et al. 2006&lt;ref name=&quot;Kechris2006&quot; /&gt;) || Real data - 135 microbial genomes from TIGR CMR || Phyletic patterns, codon usage, and tests of topologies; their own implementations 
|-
| A benchmark for LGT detection (Becq, Churlaud, and Deschavanne 2010&lt;ref name=&quot;Becq2010&quot; /&gt;) || Simulated data from (Azad and Lawrence 2005&lt;ref name=&quot;Azad2005&quot; /&gt;) || GC content, codon usage bias, oligonucleotide frequency (Dufraigne et al. 2005&lt;ref name =&quot;Dufraigne2005&quot; /&gt;; Garcia-Vallvé, Romeu, and Palau 2000&lt;ref name=&quot;GarciaVallv2000&quot; /&gt;; Hooper and Berg 2002&lt;ref name=&quot;Hooper2002&quot; /&gt;; Samuel Karlin 2001&lt;ref name=&quot;Karlin2001&quot; /&gt;; J G Lawrence and Ochman 1998&lt;ref name=&quot;Lawrence1998&quot; /&gt;; Hayes and Borodovsky 1998&lt;ref name=&quot;Hayes1998&quot; /&gt;; Tsirigos and Rigoutsos 2005&lt;ref name=&quot;Tsirigos2005&quot; /&gt;; Tu and Ding 2003&lt;ref name=&quot;Tu2003&quot; /&gt;; van Passel et al. 2005&lt;ref name=&quot;vanPassel2005&quot; /&gt;) 
|-
| Prunier (Abby et al. 2010&lt;ref name=&quot;Abby2010&quot; /&gt;) || Simulated whole-genome evolution from (Galtier 2007) &lt;ref name=&quot;Galtier2007&quot; /&gt;|| Subtree pruning and regrafting (Abby et al. 2010&lt;ref name=&quot;Abby2010&quot; /&gt;; Nakhleh, Ruths, and Wang 2005&lt;ref name=&quot;Nakhleh2005&quot; /&gt;; Beiko and Hamilton 2006&lt;ref name=&quot;Beiko2006&quot; /&gt;) 
|-
| Sequence-based methods combined with gene context (Azad and Lawrence 2011&lt;ref name=&quot;Azad2011&quot; /&gt;) || Simulated data, modified approach from (Azad and Lawrence 2005&lt;ref name=&quot;Azad2005&quot; /&gt;) || GC content, codon usage bias, dinucleotide and heptanucleotide frequency, modeling the genomic signature (J G Lawrence and Ochman 1998&lt;ref name=&quot;Lawrence1998&quot; /&gt;; S Karlin, Mrázek, and Campbell 1998&lt;ref name=&quot;Karlin1998B&quot; /&gt;; Azad and Lawrence 2007&lt;ref name=&quot;Azad2007&quot; /&gt;; S Karlin 1998&lt;ref name=&quot;Karlin1998&quot; /&gt;; Tsirigos and Rigoutsos 2005&lt;ref name=&quot;Tsirigos2005&quot; /&gt;; Nakamura et al. 2004&lt;ref name=&quot;Nakamura2004&quot; /&gt;&quot;) 
|-
| Confounding factors in LGT detection (Than et al. 2007&lt;ref name=&quot;Than2007&quot; /&gt;) || Modified tree topology via SPR moves || Subtree pruning and regrafting (Nakhleh, Ruths, and Wang 2005&lt;ref name=&quot;Nakhleh2005&quot; /&gt;; Hallett and Lagergren 2001&lt;ref name=&quot;Hallett2001&quot; /&gt;) 
|-
| Evaluating SPR methods (Beiko and Hamilton 2006&lt;ref name=&quot;Beiko2006&quot; /&gt;) || Modified tree topology - combinations of random donor and host edges on the reference tree; recovering the edits || Subtree pruning and regrafting (Beiko and Hamilton 2006&lt;ref name=&quot;Beiko2006&quot; /&gt;; MacLeod et al. 2005&lt;ref name=&quot;MacLeod2005&quot; /&gt;; Hallett and Lagergren 2001&lt;ref name=&quot;Hallett2001&quot; /&gt;) 
|-
| Evaluating tests of topologies and bipartitions (Poptsova and Gogarten 2007&lt;ref name=&quot;Poptsova2007&quot; /&gt;) || Modified tree topology - artificial swaps of branches on the gene tree || Tests of topologies and bipartitions (Hidetoshi Shimodaira 2002&lt;ref name=&quot;Shimodaira2002&quot; /&gt;; Robinson and Foulds 1981&lt;ref name=&quot;Robinson1981&quot; /&gt;; Lento et al. 1995&lt;ref name=&quot;Lento1995&quot; /&gt;; Zhaxybayeva, Lapierre, and Gogarten 2004&lt;ref name=&quot;Zhaxybayeva2004B&quot; /&gt;) 
|}

==Evaluating LGT inference==
Assessing the methods for the detection of LGT is crucial for the interpretation of their results. However, this is not a trivial task. Although some LGT mechanisms leave telltale clues in the genome and can readily be recognized&lt;ref name=&quot;Zaneveld2008&quot; /&gt;, obtaining an unbiased benchmark is hindered by the large evolutionary scale on which LGT operates.
Just as there are two different computational bases for detecting LGT events—sequence composition and phylogeny—there are corresponding computational strategies for their evaluation (Fig. XX).
One strategy is sequence-based. Inserting known donor genes in the known position of the host genome results in a chimeric genome. The donor and the host sequences can either be obtained from the sequence database (real genomes)&lt;ref name=&quot;Cortez2005&quot; /&gt; or they can be simulated (artificial genomes). Artificial genomes are obtained, for example, using Markov models &lt;ref name=&quot;Azad2005&quot; /&gt; or by simulating whole-genome evolution &lt;ref name=&quot;Galtier 2007&quot; /&gt;.
The other strategy is based on swapping branches on the phylogenetic tree. This implementation is simpler than the sequence-based evaluation. However, the major drawback is that only explicit phylogenetic methods can be tested.

[[File:SimulationOfLGTOverview.png|564px|thumb|center|{{Figure|2}} '''''Strategies used to simulate LGT events'''. (A) chimeric genomes are created by merging parts of different
genomes - real or artificial, and (B) the tree topology is modified by regrafting nodes of the tree.'']]

==Conclusions==
Computational methods used in inferring lateral gene transfer are based on two principles: one is sequence composition and the other is evolutionary history. Sequence composition-based methods look for deviations from the genomic average and need only the genome under study for the analysis. Straightforward as they are in the principles, they cannot detect the donor genome, and the signal is lost for ancient transfers. Phylogenetic methods are able to pinpoint the donor and are not sensitive to amelioration of the donor sequence; they are, however, often restricted to detecting xenologous gene displacement, either by the principle itself (explicit phylogeny-based methods) or practical considerations (implicit phylogeny-based methods).
Due to the heterogeneity of the methods used in detecting LGT, a comprehensive assessment of all principles used in the detection of LGT still does not exist. However, case studies on nitrogen fixation genes &lt;ref name=&quot;Kechris2006&quot; /&gt; and studies using artificial genomes&lt;ref name=&quot;Azad2011&quot; /&gt; show the potential of benchmarking and subsequent refinement in providing a clearer picture of the direction and the impact of lateral gene transfer.

For now, the conclusions about the power of various LGT detection principles largely depend on the theoretical considerations of the detection principles employed. We therefore see potential for a database with the benchmarking results. It would provide a reference set, not only to establish the weak and strong points of the current methods, but also to put exact numbers on the accuracy and guide the development of new methods. Most importantly, we would obtain a more precise estimate of LGT and gain insight in understanding the evolutionary history of modern genomes.
==Acknowledgements==
Fran, Jelena, Daniel, Steffan provided constructive comments.

==References==
&lt;references&gt;
&lt;ref name=&quot;Abby2010&quot; &gt;Abby, Sophie, Eric Tannier, Manolo Gouy, and Vincent Daubin. 2010.  Detecting lateral gene transfers by statistical reconciliation of phylogenetic forests.  BMC Bioinformatics 11 (1) (June): 324. doi:10.1186/1471-2105-11-324.&lt;/ref&gt;
&lt;ref name=&quot;Allen2001&quot; &gt;Allen, Benjamin L., and Mike Steel. 2001.  Subtree Transfer Operations and Their Induced Metrics on Evolutionary Trees.  Annals of Combinatorics 5 (1) (June): 1-15. doi:10.1007/s00026-001-8006-8.&lt;/ref&gt;
&lt;ref name=&quot;Andersson2005&quot; &gt;Andersson, J O. 2005.  Lateral gene transfer in eukaryotes.  Cellular and Molecular Life Sciences: CMLS 62 (11) (June): 1182-1197. doi:10.1007/s00018-005-4539-z.&lt;/ref&gt;
&lt;ref name=&quot;Arber1991&quot; &gt;Arber, W. 1991.  Elements in microbial evolution.  Journal of Molecular Evolution 33 (1) (July): 4-12.&lt;/ref&gt;
&lt;ref name=&quot;Azad2005&quot; &gt;Azad, Rajeev K, and Jeffrey G Lawrence. 2005.  Use of Artificial Genomes in Assessing Methods for Atypical Gene Detection.  PLoS Comput Biol 1 (6) (November 11): e56. doi:10.1371/journal.pcbi.0010056.&lt;/ref&gt;
&lt;ref name=&quot;Azad2007&quot; &gt;Azad, Rajeev K, and Jeffrey G Lawrence. 2007.  Detecting laterally transferred genes: use of entropic clustering methods and genome position.  Nucleic Acids Research 35 (14): 4629-4639. doi:10.1093/nar/gkm204.&quot; &lt;/ref&gt;
&lt;ref name=&quot;Azad2011&quot; &gt;Azad, Rajeev K., and Jeffrey G. Lawrence. 2011.  Towards more robust methods of alien gene detection.  Nucleic Acids Research (February 4). doi:10.1093/nar/gkr059. http://nar.oxfordjournals.org/content/early/2011/02/04/nar.gkr059.abstract.&lt;/ref&gt;
&lt;ref name=&quot;Babic2008&quot; &gt;Babic, Ana, Ariel B Lindner, Marin Vulic, Eric J Stewart, and Miroslav Radman. 2008.  Direct visualization of horizontal gene transfer.  Science (New York, N.Y.) 319 (5869) (March 14): 1533-1536. doi:10.1126/science.1153498.&lt;/ref&gt;
&lt;ref name=&quot;Bapteste2004&quot; &gt;Bapteste, Eric, Yan Boucher, Jessica Leigh, and W Ford Doolittle. 2004.  Phylogenetic reconstruction and lateral gene transfer.  Trends in Microbiology 12 (9) (September): 406-411. doi:10.1016/j.tim.2004.07.002.&lt;/ref&gt;
&lt;ref name=&quot;Becq2010&quot; &gt;Becq, Jennifer, C cile Churlaud, and Patrick Deschavanne. 2010.  A Benchmark of Parametric Methods for Horizontal Transfers Detection.  PLoS ONE 5 (4) (April 1): e9989. doi:10.1371/journal.pone.0009989.&lt;/ref&gt;
&lt;ref name=&quot;Beiko2006&quot; &gt;Beiko, Robert G, and Nicholas Hamilton. 2006.  Phylogenetic identification of lateral genetic transfer events.  BMC Evolutionary Biology 6: 15. doi:10.1186/1471-2148-6-15.&lt;/ref&gt;
&lt;ref name=&quot;Beiko2005&quot; &gt;Beiko, Robert G, Timothy J Harlow, and Mark A Ragan. 2005.  Highways of gene sharing in prokaryotes.  Proc Natl Acad Sci USA 102 (40) (October): 14332 7. doi:10.1073/pnas.0504068102.&lt;/ref&gt;
&lt;ref name=&quot;Bentley2004&quot; &gt;Bentley, Stephen D, and Julian Parkhill. 2004.  Comparative genomic structure of prokaryotes.  Annual Review of Genetics 38: 771-792. doi:10.1146/annurev.genet.38.072902.094318.&lt;/ref&gt;
&lt;ref name=&quot;Boto2010&quot; &gt;Boto, Luis. 2010.  Horizontal gene transfer in evolution: facts and challenges.  Proceedings. Biological Sciences / The Royal Society 277 (1683) (March 22): 819-827. doi:10.1098/rspb.2009.1679.&lt;/ref&gt;
&lt;ref name=&quot;Bromham2003&quot; &gt;Bromham, Lindell, and David Penny. 2003.  The modern molecular clock.  Nature Reviews. Genetics 4 (3) (March): 216-224. doi:10.1038/nrg1020.&lt;/ref&gt;
&lt;ref name=&quot;Brown1994&quot; &gt;Brown, J R, Y Masuchi, F T Robb, and W F Doolittle. 1994.  Evolutionary relationships of bacterial and archaeal glutamine synthetase genes.  Journal of Molecular Evolution 38 (6) (June): 566-576.&lt;/ref&gt;
&lt;ref name=&quot;Campbell2000&quot; &gt;Campbell, A M. 2000.  Lateral gene transfer in prokaryotes.  Theoretical Population Biology 57 (2) (March): 71-77. doi:10.1006/tpbi.2000.1454.&lt;/ref&gt;
&lt;ref name=&quot;Campbell1999&quot; &gt;Campbell, A, J Mr zek, and S Karlin. 1999.  Genome signature comparisons among prokaryote, plasmid, and mitochondrial DNA.  Proceedings of the National Academy of Sciences of the United States of America 96 (16) (August 3): 9184-9189.&lt;/ref&gt;
&lt;ref name=&quot;Clarke2002&quot; &gt;Clarke, G D Paul, Robert G Beiko, Mark A Ragan, and Robert L Charlebois. 2002.  Inferring genome trees by using a filter to eliminate phylogenetically discordant sequences and a distance matrix based on mean normalized BLASTP scores.  Journal of Bacteriology 184 (8) (April): 2072-2080.&lt;/ref&gt;
&lt;ref name=&quot;Cortez2005&quot; &gt;Cortez, Diego Q, Antonio Lazcano, and Arturo Becerra. 2005.  Comparative analysis of methodologies for the detection of horizontally transferred genes: a reassessment of first-order Markov models.  In Silico Biology 5 (5-6): 581-592.&lt;/ref&gt;
&lt;ref name=&quot;Cortez2009&quot; &gt;Cortez, Diego, Patrick Forterre, and Simonetta Gribaldo. 2009.  A hidden reservoir of integrative elements is the major source of recently acquired foreign genes and ORFans in archaeal and bacterial genomes.  Genome Biology 10 (6): R65. doi:10.1186/gb-2009-10-6-r65.&lt;/ref&gt;
&lt;ref name=&quot;Daubin2003&quot; &gt;Daubin, Vincent, Emmanuelle Lerat, and Guy Perri re. 2003.  The source of laterally transferred genes in bacterial genomes.  Genome Biology 4 (9): R57. doi:10.1186/gb-2003-4-9-r57.&lt;/ref&gt;
&lt;ref name=&quot;Deschavanne1995&quot; &gt;Deschavanne, P, and J Filipski. 1995.  Correlation of GC content with replication timing and repair mechanisms in weakly expressed E.coli genes.  Nucleic Acids Research 23 (8) (April 25): 1350-1353.&lt;/ref&gt;
&lt;ref name=&quot;Deschavanne2000&quot; &gt;Deschavanne, P., A. Giron, J. Vilain, C. Dufraigne, and B. Fertil. 2000. Genomic Signature is Preserved in Short DNA Fragments. In Bioinformatic and Bioengineering, IEEE International Symposium on, 0:161. Los Alamitos, CA, USA: IEEE Computer Society. doi:http://doi.ieeecomputersociety.org/10.1109/BIBE.2000.889603.&lt;/ref&gt;
&lt;ref name=&quot;Dessimoz2008&quot; &gt;Dessimoz, Christophe, Daniel Margadant, and Gaston H Gonnet. 2008. DLIGHT - Lateral Gene Transfer Detection Using Pairwise Evolutionary Distances in a Statistical Framework. In Lect Notes Comput Sc, Springer, 4955:315 330. http://www.google.com/search?client=safari&amp;rls=en-us&amp;q=DLIGHT+-+Lateral+Gene+Transfer+Detection+Using+Pairwise+Evolutionary+Distances+in+a+Statistical+Framework&amp;ie=UTF-8&amp;oe=UTF-8.&lt;/ref&gt;
&lt;ref name=&quot;Doolittle1999&quot; &gt;Doolittle, W F. 1999.  Phylogenetic classification and the universal tree.  Science (New York, N.Y.) 284 (5423) (June 25): 2124-2129.&lt;/ref&gt;
&lt;ref name=&quot;Dufraigne2005&quot; &gt;Dufraigne, Christine, Bernard Fertil, Sylvain Lespinats, Alain Giron, and Patrick Deschavanne. 2005.  Detection and characterization of horizontal transfers in prokaryotes using genomic signature.  Nucleic Acids Research 33 (1): e6-e6. doi:10.1093/nar/gni004.&lt;/ref&gt;
&lt;ref name=&quot;Galtier2007&quot; &gt;Galtier, Nicolas. 2007.  A model of horizontal gene transfer and the bacterial phylogeny problem.  Systematic Biology 56 (4) (August): 633-642. doi:10.1080/10635150701546231.&lt;/ref&gt;
&lt;ref name=&quot;GarciaVallv2000&quot; &gt;Garcia-Vallv , S., A. Romeu, and J. Palau. 2000.  Horizontal gene transfer in bacterial and archaeal complete genomes.  Genome Res 10 (11): 1719.&lt;/ref&gt;
&lt;ref name=&quot;Goldman2000&quot; &gt;Goldman, N, J P Anderson, and A G Rodrigo. 2000.  Likelihood-based tests of topologies in phylogenetics.  Systematic Biology 49 (4) (December): 652-670.&lt;/ref&gt;
&lt;ref name=&quot;Gophna2006&quot; &gt;Gophna, Uri, Robert L. Charlebois, and W. Ford Doolittle. 2006.  Ancient lateral gene transfer in the evolution of Bdellovibrio bacteriovorus.  Trends in Microbiology 14 (2) (February): 64-69. doi:10.1016/j.tim.2005.12.008.&lt;/ref&gt;
&lt;ref name=&quot;Grantham1981&quot; &gt;Grantham, R, C Gautier, M Gouy, M Jacobzone, and R Mercier. 1981.  Codon catalog usage is a genome strategy modulated for gene expressivity.  Nucleic Acids Research 9 (1) (January 10): r43-74.&lt;/ref&gt;
&lt;ref name=&quot;Guindon2001&quot; &gt;Guindon, S, and G Perri re. 2001.  Intragenomic base content variation is a potential source of biases when searching for horizontally transferred genes.  Molecular Biology and Evolution 18 (9) (September): 1838-1840.&lt;/ref&gt;
&lt;ref name=&quot;Hallett2001&quot; &gt;Hallett, M. T, and J. Lagergren. 2001. Efficient algorithms for lateral gene transfer problems. In Proceedings of the fifth annual international conference on Computational biology, 149 156. RECOMB  01. New York, NY, USA: ACM. doi:10.1145/369133.369188.&lt;/ref&gt;
&lt;ref name=&quot;elHassan1996&quot; &gt;el Hassan, M A, and C R Calladine. 1996.  Propeller-twisting of base-pairs and the conformational mobility of dinucleotide steps in DNA.  Journal of Molecular Biology 259 (1) (May 31): 95-103. doi:10.1006/jmbi.1996.0304.&lt;/ref&gt;
&lt;ref name=&quot;Hayes1998&quot; &gt;Hayes, W S, and M Borodovsky. 1998.  How to interpret an anonymous bacterial genome: machine learning approach to gene identification.  Genome Research 8 (11) (November): 1154-1171.&lt;/ref&gt;
&lt;ref name=&quot;Hein1995&quot; &gt;Hein, Jotun, Tao Jiang, Lusheng Wang, and Kaizhong Zhang. 1995.  On the Complexity of Comparing Evolutionary Trees.  http://citeseerx.ist.psu.edu/viewdoc/summary?doi=10.1.1.28.861.&lt;/ref&gt;
&lt;ref name=&quot;Hendy1993&quot; &gt;Hendy, Michael D., and David Penny. 1993.  Spectral analysis of phylogenetic data.  Journal of Classification 10 (1) (January): 5-24. doi:10.1007/BF02638451.&lt;/ref&gt;
&lt;ref name=&quot;Herzel1999&quot; &gt;Herzel, H, O Weiss, and E N Trifonov. 1999.  10-11 bp periodicities in complete genomes reflect protein structure and DNA folding.  Bioinformatics (Oxford, England) 15 (3) (March): 187-193.&lt;/ref&gt;
&lt;ref name=&quot;Hilario1993&quot; &gt;Hilario, E, and J P Gogarten. 1993.  Horizontal transfer of ATPase genes--the tree of life becomes a net of life.  Bio Systems 31 (2-3): 111-119.&lt;/ref&gt;
&lt;ref name=&quot;Hooper2002&quot; &gt;Hooper, Sean D, and Otto G Berg. 2002.  Detection of genes with atypical nucleotide sequence in microbial genomes.  Journal of Molecular Evolution 54 (3) (March): 365-375. doi:10.1007/s00239-001-0051-8.&lt;/ref&gt;
&lt;ref name=&quot;Karlin1998&quot; &gt;Karlin, S. 1998.  Global dinucleotide signatures and analysis of genomic heterogeneity.  Current Opinion in Microbiology 1 (5) (October): 598-610.&lt;/ref&gt;
&lt;ref name=&quot;Karlin1998B&quot; &gt;Karlin, S, J Mr zek, and A M Campbell. 1998.  Codon usages in different gene classes of the Escherichia coli genome.  Molecular Microbiology 29 (6) (September): 1341-1355.&lt;/ref&gt;
&lt;ref name=&quot;Karlin2001&quot; &gt;Karlin, Samuel. 2001.  Detecting anomalous gene clusters and pathogenicity islands in diverse bacterial genomes.  Trends in Microbiology 9 (7) (July 1): 335-343. doi:10.1016/S0966-842X(01)02079-0.&lt;/ref&gt;
&lt;ref name=&quot;Kechris2006&quot; &gt;Kechris, Katherina J, Jason C Lin, Peter J Bickel, and Alexander N Glazer. 2006.  Quantitative exploration of the occurrence of lateral gene transfer by using nitrogen fixation genes as a case study.  Proceedings of the National Academy of Sciences of the United States of America 103 (25) (June 20): 9584-9589. doi:10.1073/pnas.0603534103.&lt;/ref&gt;
&lt;ref name=&quot;Keeling2008&quot; &gt;Keeling, Patrick J, and Jeffrey D Palmer. 2008.  Horizontal gene transfer in eukaryotic evolution.  Nat Rev Genet 9 (8) (August): 605 18. doi:10.1038/nrg2386.&lt;/ref&gt;
&lt;ref name=&quot;Kensche2008&quot; &gt;Kensche, Philip R, Vera van Noort, Bas E Dutilh, and Martijn A Huynen. 2008.  Practical and theoretical advances in predicting the function of a protein by its phylogenetic distribution.  Journal of the Royal Society, Interface / the Royal Society 5 (19) (February 6): 151-170. doi:10.1098/rsif.2007.1047.&lt;/ref&gt;
&lt;ref name=&quot;Koski2001&quot; &gt;Koski, L B, and G B Golding. 2001.  The closest BLAST hit is often not the nearest neighbor.  Journal of Molecular Evolution 52 (6) (June): 540-542. doi:10.1007/s002390010184.&lt;/ref&gt;
&lt;ref name=&quot;Lawrence1997&quot; &gt;Lawrence, J G, and H Ochman. 1997.  Amelioration of bacterial genomes: rates of change and exchange.  Journal of Molecular Evolution 44 (4) (April): 383-397.&lt;/ref&gt;
&lt;ref name=&quot;Lawrence1998&quot; &gt;Lawrence, J G, and H Ochman.  . 1998.  Molecular archaeology of the Escherichia coli genome.  Proceedings of the National Academy of Sciences of the United States of America 95 (16) (August 4): 9413-9417.&lt;/ref&gt;
&lt;ref name=&quot;Lento1995&quot; &gt;Lento, G M, R E Hickson, G K Chambers, and D Penny. 1995.  Use of spectral analysis to test hypotheses on the origin of pinnipeds.  Molecular Biology and Evolution 12 (1) (January 1): 28 -52.&lt;/ref&gt;
&lt;ref name=&quot;Lerat2003&quot; &gt;Lerat, Emmanuelle, Vincent Daubin, and Nancy A Moran. 2003.  From gene trees to organismal phylogeny in prokaryotes: the case of the gamma-Proteobacteria.  PLoS Biology 1 (1) (October): E19. doi:10.1371/journal.pbio.0000019.&lt;/ref&gt;
&lt;ref name=&quot;Liu2008&quot; &gt;Liu, Zhandong, Santosh S Venkatesh, and Carlo C Maley. 2008.  Sequence space coverage, entropy of genomes and the potential to detect non-human DNA in human samples.  BMC Genomics 9: 509. doi:10.1186/1471-2164-9-509.&lt;/ref&gt;
&lt;ref name=&quot;MacLeod2005&quot; &gt;MacLeod, Dave, Robert L Charlebois, Ford Doolittle, and Eric Bapteste. 2005.  Deduction of probable events of lateral gene transfer through comparison of phylogenetic trees by recursive consolidation and rearrangement.  BMC Evolutionary Biology 5: 27. doi:10.1186/1471-2148-5-27.&lt;/ref&gt;
&lt;ref name=&quot;Mallet2010&quot; &gt;Mallet, Ludovic V, Jennifer Becq, and Patrick Deschavanne. 2010.  Whole genome evaluation of horizontal transfers in the pathogenic fungus Aspergillus fumigatus.  BMC Genomics 11: 171. doi:10.1186/1471-2164-11-171.&lt;/ref&gt;
&lt;ref name=&quot;Mau2006&quot; &gt;Mau, Bob, Jeremy D Glasner, Aaron E Darling, and Nicole T Perna. 2006.  Genome-wide detection and analysis of homologous recombination among sequenced strains of Escherichia coli.  Genome Biology 7 (5): R44. doi:10.1186/gb-2006-7-5-r44.&lt;/ref&gt;
&lt;ref name=&quot;Mirkin2003&quot; &gt;Mirkin, Boris G, Trevor I Fenner, Michael Y Galperin, and Eugene V Koonin. 2003.  Algorithms for computing parsimonious evolutionary scenarios for genome evolution, the last universal common ancestor and dominance of horizontal gene transfer in the evolution of prokaryotes.  BMC Evolutionary Biology 3 (January 6): 2.&lt;/ref&gt;
&lt;ref name=&quot;Nakabachi2006&quot; &gt;Nakabachi, Atsushi, Atsushi Yamashita, Hidehiro Toh, Hajime Ishikawa, Helen E Dunbar, Nancy A Moran, and Masahira Hattori. 2006.  The 160-kilobase genome of the bacterial endosymbiont Carsonella.  Science (New York, N.Y.) 314 (5797) (October 13): 267. doi:10.1126/science.1134196.&lt;/ref&gt;
&lt;ref name=&quot;Nakamura2004&quot; &gt;Nakamura, Yoji, Takeshi Itoh, Hideo Matsuda, and Takashi Gojobori. 2004.  Biased biological functions of horizontally transferred genes in prokaryotic genomes.  Nat Genet 36 (7) (July): 760 6. doi:10.1038/ng1381.&lt;/ref&gt;
&lt;ref name=&quot;Nakhleh2005&quot; &gt;Nakhleh, Luay, Derek Ruths, and Li-san Wang. 2005.  RIATA-HGT: A fast and accurate heuristic for reconstrucing horizontal gene transfer.  PROCEEDINGS OF THE ELEVENTH INTERNATIONAL COMPUTING AND COMBINATORICS CONFERENCE (COCOON 05). LNCS #3595 3595: 84--93.&lt;/ref&gt;
&lt;ref name=&quot;Nelson1999&quot; &gt;Nelson, K E, R A Clayton, S R Gill, M L Gwinn, R J Dodson, D H Haft, E K Hickey, et al. 1999.  Evidence for lateral gene transfer between Archaea and bacteria from genome sequence of Thermotoga maritima.  Nature 399 (6734) (May 27): 323-329. doi:10.1038/20601.&lt;/ref&gt;
&lt;ref name=&quot;Nesb2001&quot; &gt;Nesb , C L, Y Boucher, and W F Doolittle. 2001.  Defining the core of nontransferable prokaryotic genes: the euryarchaeal core.  Journal of Molecular Evolution 53 (4-5) (November): 340-350. doi:10.1007/s002390010224.&lt;/ref&gt;
&lt;ref name=&quot;Normand2007&quot; &gt;Normand, Philippe, Pascal Lapierre, Louis S Tisa, Johann Peter Gogarten, Nicole Alloisio, Emilie Bagnarol, Carla A Bassi, et al. 2007.  Genome characteristics of facultatively symbiotic Frankia sp. strains reflect host range and host plant biogeography.  Genome Research 17 (1) (January): 7-15. doi:10.1101/gr.5798407.&lt;/ref&gt;
&lt;ref name=&quot;Novichkov2004&quot; &gt;Novichkov, Pavel, Marina Omelchenko, Mikhail Gelfand, Andrei Mironov, Yuri Wolf, and Eugene Koonin. 2004.  Genome-Wide Molecular Clock and Horizontal Gene Transfer in Bacterial Evolution.  The Journal of Bacteriology 186 (19) (October): 6575. doi:10.1128/JB.186.19.6575-6585.2004.&lt;/ref&gt;
&lt;ref name=&quot;Ochman2000&quot; &gt;Ochman, H, J G Lawrence, and E A Groisman. 2000.  Lateral gene transfer and the nature of bacterial innovation.  Nature 405 (6784) (May 18): 299-304. doi:10.1038/35012500.&lt;/ref&gt;
&lt;ref name=&quot;Olson1998&quot; &gt;Olson, Wilma K., Andrey A. Gorin, Xiang-Jun Lu, Lynette M. Hock, and Victor B. Zhurkin. 1998.  DNA sequence-dependent deformability deduced from protein DNA crystal complexes.  Proceedings of the National Academy of Sciences 95 (19): 11163 -11168. doi:10.1073/pnas.95.19.11163.&lt;/ref&gt;
&lt;ref name=&quot;Ornstein1978&quot; &gt;Ornstein, Rick L, Robert Rein, Donnal L Breen, and Robert D Macelroy. 1978.  An optimized potential function for the calculation of nucleic acid interaction energies I. Base stacking.  Biopolymers 17 (10) (October 1): 2341-2360. doi:10.1002/bip.1978.360171005.&lt;/ref&gt;
&lt;ref name=&quot;Papke2004&quot; &gt;Papke, R Thane, Jeremy E Koenig, Franc sco Rodr guez-Valera, and W Ford Doolittle. 2004.  Frequent recombination in a saltern population of Halorubrum.  Science (New York, N.Y.) 306 (5703) (December 10): 1928-1929. doi:10.1126/science.1103289.&lt;/ref&gt;
&lt;ref name=&quot;vanPassel2005&quot; &gt;van Passel, M W J, A Bart, H H Thygesen, A C M Luyf, A H C van Kampen, and A van der Ende. 2005.  An acquisition account of genomic islands based on genome signature comparisons.  BMC Genomics 6: 163. doi:10.1186/1471-2164-6-163.&lt;/ref&gt;
&lt;ref name=&quot;Poptsova2007&quot; &gt;Poptsova, Maria S, and J Peter Gogarten. 2007.  The power of phylogenetic approaches to detect horizontally transferred genes.  BMC Evolutionary Biology 7: 45. doi:10.1186/1471-2148-7-45.&lt;/ref&gt;
&lt;ref name=&quot;Rendulic2004&quot; &gt;Rendulic, Snjezana, Pratik Jagtap, Andrea Rosinus, Mark Eppinger, Claudia Baar, Christa Lanz, Heike Keller, et al. 2004.  A predator unmasked: life cycle of Bdellovibrio bacteriovorus from a genomic perspective.  Science (New York, N.Y.) 303 (5658) (January 30): 689-692. doi:10.1126/science.1093027.&lt;/ref&gt;
&lt;ref name=&quot;Robinson1981&quot; &gt;Robinson, D. F., and L. R. Foulds. 1981.  Comparison of phylogenetic trees.  Mathematical Biosciences 53 (1-2) (February): 131-147. doi:10.1016/0025-5564(81)90043-2.&lt;/ref&gt;
&lt;ref name=&quot;Shimodaira1999&quot; &gt;Shimodaira, H, and M Hasegawa. 1999.  Multiple Comparisons of Log-Likelihoods with Applications to Phylogenetic Inference.  Molecular Biology and Evolution 16 (8): 1114.&lt;/ref&gt;
&lt;ref name=&quot;Shimodaira2002&quot; &gt;Shimodaira, Hidetoshi. 2002.  An approximately unbiased test of phylogenetic tree selection.  Systematic Biology 51 (3) (June): 492-508. doi:10.1080/10635150290069913.&lt;/ref&gt;
&lt;ref name=&quot;Snel2002&quot; &gt;Snel, Berend, Peer Bork, and Martijn A Huynen. 2002.  Genomes in flux: the evolution of archaeal and proteobacterial gene content.  Genome Research 12 (1) (January): 17-25. doi:10.1101/gr.176501.&lt;/ref&gt;
&lt;ref name=&quot;Supek2010&quot; &gt;Supek, Fran, Nives Skunca, Jelena Repar, Kristian Vlahovicek, and Tomislav Smuc. 2010.  Translational selection is ubiquitous in prokaryotes.  PLoS Genetics 6 (6) (June): e1001004. doi:10.1371/journal.pgen.1001004.&lt;/ref&gt;
&lt;ref name=&quot;Than2007&quot; &gt;Than, Cuong, Derek Ruths, Hideki Innan, and Luay Nakhleh. 2007.  Confounding factors in HGT detection: statistical error, coalescent effects, and multiple solutions.  Journal of Computational Biology: A Journal of Computational Molecular Cell Biology 14 (4) (May): 517-535. doi:10.1089/cmb.2007.A010.&lt;/ref&gt;
&lt;ref name=&quot;Tsirigos2005&quot; &gt;Tsirigos, Aristotelis, and Isidore Rigoutsos. 2005.  A new computational method for the detection of horizontal gene transfer events.  Nucleic Acids Research 33 (3) (January 1): 922 -933. doi:10.1093/nar/gki187.&lt;/ref&gt;
&lt;ref name=&quot;Tu2003&quot; &gt;Tu, Qiang, and Dafu Ding. 2003.  Detecting pathogenicity islands and anomalous gene clusters by iterative discriminant analysis.  FEMS Microbiology Letters 221 (2) (April 25): 269-275.&lt;/ref&gt;
&lt;ref name=&quot;Vernikos2007&quot; &gt;Vernikos, Georgios S, Nicholas R Thomson, and Julian Parkhill. 2007.  Genetic flux over time in the Salmonella lineage.  Genome Biology 8 (6): R100. doi:10.1186/gb-2007-8-6-r100.&lt;/ref&gt;
&lt;ref name=&quot;Welch2002&quot; &gt;Welch, R A, V. Burland, G. Plunkett, P. Redford, P. Roesch, D. Rasko, E L Buckles, et al. 2002.  Extensive mosaic structure revealed by the complete genome sequence of uropathogenic Escherichia coli.  Proc Natl Acad Sci USA 99 (26) (December): 17020 4. doi:10.1073/pnas.252529799.&lt;/ref&gt;
&lt;ref name=&quot;Worning2000&quot; &gt;Worning, P, L J Jensen, K E Nelson, S Brunak, and D W Ussery. 2000.  Structural analysis of DNA sequence: evidence for lateral gene transfer in Thermotoga maritima.  Nucleic Acids Research 28 (3) (February 1): 706-709.&lt;/ref&gt;
&lt;ref name=&quot;Zaneveld2008&quot; &gt;Zaneveld, Jesse R, Diana R Nemergut, and Rob Knight. 2008.  Are all horizontal gene transfers created equal? Prospects for mechanism-based studies of HGT patterns.  Microbiology (Reading, England) 154 (Pt 1) (January): 1-15. doi:10.1099/mic.0.2007/011833-0.&lt;/ref&gt;
&lt;ref name=&quot;Zhaxybayeva2006&quot; &gt;Zhaxybayeva, Olga, J Peter Gogarten, Robert L Charlebois, W Ford Doolittle, and R Thane Papke. 2006.  Phylogenetic analyses of cyanobacterial genomes: quantification of horizontal gene transfer events.  Genome Res 16 (9) (September): 1099 108. doi:10.1101/gr.5322306.&lt;/ref&gt;
&lt;ref name=&quot;Zhaxybayeva2004&quot; &gt;Zhaxybayeva, Olga, Lutz Hamel, Jason Raymond, and J Peter Gogarten. 2004.  Visualization of the phylogenetic content of five genomes using dekapentagonal maps.  Genome Biology 5 (3): R20. doi:10.1186/gb-2004-5-3-r20.&lt;/ref&gt;
&lt;ref name=&quot;Zhaxybayeva2004B&quot; &gt;Zhaxybayeva, Olga, Pascal Lapierre, and J Peter Gogarten. 2004.  Genome mosaicism and organismal lineages.  Trends in Genetics: TIG 20 (5) (May): 254-260. doi:10.1016/j.tig.2004.03.009.&lt;/ref&gt;
&lt;/references&gt;

[[Category:PLoS Computational Biology articles]]</text>
    </revision>
    <revision>
      <id>1367</id>
      <parentid>1184</parentid>
      <timestamp>2012-07-24T14:10:55Z</timestamp>
      <contributor>
        <username>Daniel Mietchen</username>
        <id>5</id>
      </contributor>
      <comment>fix ref</comment>
      <sha1>9qed7sqvr5507o3yfbzprq1k2jui2z4</sha1>
      <text xml:space="preserve" bytes="49789">[[wp:Horizontal Gene Transfer|Horizontal Gene Transfer]] (HGT) occurs when a host genome obtains foreign DNA
in a process that circumvents vertical inheritance.

==Introduction==
Evolutionary processes include mutations, duplications, deletions and insertions of genes and gene
fragments&lt;ref name=&quot;Arber1991&quot; /&gt;. An insertion event that involves two distinct species, where the donor's
genetic material is inserted into the host genome, is referred to as Lateral (or Horizontal) Gene
Transfer (LGT or HGT) &lt;ref name=&quot;Doolittle1999&quot; /&gt; &lt;ref name=&quot;Campbell2000&quot; /&gt; &lt;ref name=&quot;Andersson2005&quot; /&gt;. As LGT is a
historical event working on a large evolutionary scale, often the only evidence of an LGT is in the
genome sequence itself: by analyzing it, computational methods infer lateral gene transfer events.
Detecting LGT is not straightforward due to its reach in shaping genomes: the donor of genetic
material is not constrained by the relatedness to the host, and transfers occur between kingdoms, as
well as within a phylum &lt;ref name=&quot;Nelson1999&quot; /&gt;&lt;ref name=&quot;Zhaxybayeva2006&quot; /&gt; &lt;ref name=&quot;Babic2008&quot; /&gt;.
Based on the principles employed in inferring LGT events, computational methods can be divided in
two broad groups (FIG). We start our survey with the principles that rely on the atypical sequence
composition of LGT candidates in the host genome (FIG). Second, we present the principles that
examine the evolutionary history of the host with respect to the LGT candidate (FIG). We finish
our survey by commenting on the challenges in the evaluation of these methods (FIG).

[[File:LGTInferenceMethodsOverview.png|564px|thumb|center|{{Figure|1}} '''''Principles used in the detection of Lateral Gene Transfer (LGT)'''. Sequence composition-based methods (A) compare LGT candidate's nucleotide composition (A.1), genomic signature
(A.2), or structural features (A.3) to the host's genomic average. Phylogeny-based methods (B) search for incongruence in the evolutionary history of the host and the LGT candidate.
Phylogeny-based methods are further subdivided into explicit methods (B.1) that look for incongruencies between the reference species tree and the gene tree, and implicit methods (B.2)
that look for discordance in sequence similarity among homologous genes.
'']]

==Computational methods used in detecting Lateral Gene Transfer (LGT)==
Computational methods used in genome-wide detection of LGT are more often applied to Prokaryotes than to Eukaryotes, resulting in the unequivocal acceptance of LGT's influence on Prokaryotic evolution&lt;ref name=&quot;Boto2010&quot; /&gt;. Although LGT is known to shape the Eukaryotic genomes, the extent of the influence appears to be lower&lt;ref name=&quot;Keeling2008&quot; /&gt;. Nevertheless, apart from the computational obstacles—not negligible when analyzing the much larger Eukaryotic genomes—most computational methods can be adapted to find LGT in Eukaryotes (e.g. &lt;ref name=&quot;Mallet2010&quot; /&gt;).
===Sequence composition methods===
A number of computational methods for detecting LGT are based on sequence composition: nucleotide composition, oligonucleotide frequencies, or structural features (Figure 1 A). In the context of these methods, if a fragment of the genome strongly deviates from the genomic average, it is a possible lateral transfer.

====Nucleotide composition: GC content and codon usage bias====
The Bacterial GC content falls within a wide range (Fig. 2): on the one end is Carsonella ruddii with GC content of 16.5% &lt;ref name=&quot;Nakabachi2006&quot; /&gt; and on the other is Anaeromyxobacter dehalogenans with GC content of 75% &lt;ref name=&quot;Liu2008&quot; /&gt;. Even within a closely related group of
α-Proteobacteria values range from about 30% to about 65%&lt;ref name=&quot;Bentley2004&quot; /&gt;. Such differences are exploited in detecting LGT events: a strikingly different GC content of a genome segment is an indication of its foreign origin &lt;ref name=&quot;Daubin2003&quot; /&gt;.
The evolutionary processes determining GC content are reflected in the host's preference for certain synonymous codons—codon usage bias &lt;ref name=&quot;Grantham1981&quot;/&gt; &lt;ref name=&quot;Supek2010&quot; /&gt;. In fact, codon usage bias was the detection method used in one of the first methodical assessments of LGT in Escherichia coli &lt;ref name=&quot;Lawrence1998&quot; /&gt;. Two features characterized LGT candidate genes: first, they had a strong codon usage bias, and second, the preferred codons of LGT candidate genes were distinct from those preferred in the host's genome.
====Genomic signature====
GC content and codon usage bias rely on mononucleotide frequency, either in the entire genome or in the particular positions in the genome; the extended vocabulary of oligonucleotide frequency should allow more discriminatory power. In fact, the oligonucleotide frequency varies less along a genome than between genomes, leading to the concept of a genomic signature&lt;ref name=&quot;Campbell1999&quot; /&gt; &lt;ref name=&quot;Deschavanne2000&quot; /&gt;: a deviation from the genomic signature makes the fragment an LGT candidate.
=====Oligonucleotide frequencies=====
The simplest oligonucleotide used as a genomic signature is a dinucleotide. For example, a genomic signature based on the dinucleotide frequencies of the third nucleotide in a codon and the first nucleotide in the following codon accounts for the dinucleotide least restricted by amino acid preference and codon usage&lt;ref name=&quot;Hooper2002&quot; /&gt;. Similarly, tetranucleotide frequencies in a sliding window—e.g. 5 kb with a step of 0.5 kb&lt;ref name=&quot;Dufraigne2005&quot; /&gt; —can be used to find fragments that are possible lateral transfers.
=====Modeling the genomic signature=====
A more complex way of capturing the genomic signature uses, instead of the frequency, a model of a set of typical host genes. In case of a Markov model-based approach, the model includes a transition probability matrix derived using typical genes&lt;ref name=&quot;Cortez2009&quot; /&gt;; in case of a Bayesian model, the posterior probabilities of a sequence are calculated based on the typical genomic signatures &lt;ref name=&quot;Nakamura2004&quot; /&gt;.
=====Structural features=====
Just as the nucleotide composition of a DNA molecule can be represented by a sequence of letters, its structural features can be encoded in a numerical sequence. The structural features include interaction energies between neighboring base pairs (&lt;ref name=&quot;Ornstein1978&quot; /&gt;), the twist that makes two bases of a pair non-coplanar &lt;ref name=&quot;elHassan1996&quot; /&gt;, or DNA deformability induced by the proteins shaping the chromatin &lt;ref name=&quot;Olson1998&quot; /&gt;.
The autocorrelation analysis of this numerical sequence shows characteristic periodicities in complete genomes &lt;ref name=&quot;Herzel1999&quot; /&gt;. In fact, upon detecting Archaea-like regions in the thermophilic Bacteria T. maritima&lt;ref name=&quot;Nelson1999&quot; /&gt;, periodicity spectra of these regions were compared to the periodicity spectra of the homologous regions in the Archaea Pyrococcus horikoshii&lt;ref name=&quot;Worning2000&quot; /&gt;. The revealed similarities in the periodicity were strong supporting evidence for a case of massive LGT between two kingdoms, Bacteria and Archaea.
====Limitations of sequence composition methods====
To detect LGT, sequence composition methods need the host's average signature to be clearly recognizable: not accounting for the host's intra-genomic variability results in overpredictions—flagging native segments as possible LGT events &lt;ref name=&quot;Guindon2001&quot; /&gt;. For example, the GC content of the third codon position is lower close to the replication terminus&lt;ref name=&quot;Deschavanne1995&quot; /&gt;.
Just as important, the transferred segments need to exhibit the donor's signature. However, this might not be the case for ancient transfers: the transferred segments are subject to the same mutational processes as the rest of the host genome so their distinct signatures ameliorate&lt;ref name=&quot;Lawrence1997&quot; /&gt;. Similarly, if the inserted segment was previously adapted to the host's genome, as is the case for prophage insertions&lt;ref name=&quot;Vernikos2007&quot; /&gt;, the power of sequence composition methods in detecting LGT is reduced.
A notable example for a reduced power of the sequence composition methods is the one of Bdellovibrio bacteriovorus, a predatory δ-Proteobacterium. The first analysis, based on the Bacterium's homogeneous GC content, found that its genome is resistant to LGT &lt;ref name=&quot;Rendulic2004&quot; /&gt;. However, subsequent research using phylogenetic analysis identified a number of ancient LGT events in the genome &lt;ref name=&quot;Gophna2006&quot; /&gt;.

===Phylogenetic methods===
The use of phylogenetic analysis in the detection of LGT was advanced by the availability of many newly sequenced genomes. Phylogenetic methods detect inconsistencies in gene and genome evolutionary history in two ways: 1) by reconstructing the gene tree and reconciling it with the reference species tree (explicit methods) or 2) by implicitly examining gene history, e.g. its pattern of presence/absence in species or expected/unexpected evolutionary distance from its gene family (Fig. 1 B).
====Explicit phylogenetic methods====
To find LGT events, explicit phylogenetic methods first reconstruct the reference tree and then reconcile the gene and reference tree, both computationally demanding procedures. To reduce computational complexity, explicit phylogenetic methods either focus on smaller phylogenetic groups such as one phylum (tests of topologies), or borrow from the dynamic programming paradigm by deconstructing the problem, the gene tree, into smaller parts (genome spectral approaches and subtree pruning and regrafting).
=====Tests of topologies=====
Gene trees and the reference tree can be directly compared using likelihood-based tests of topology, e.g. Kishino-Hasegawa (KH), Shimodara-Hasegawa (SH), and Approximately Unbiased (AU) test&lt;ref name=&quot;Goldman2000&quot; /&gt;&lt;ref name=&quot;Shimodaira1999&quot; /&gt;&lt;ref name=&quot;Shimodaira2002&quot; /&gt;. Each test compares the alignment of homologs used to create the gene tree to the reference topology. If the reference topology is rejected by the alignment, evolutionary histories are inconsistent. When these inconsistencies cannot be explained using a small number of non-lateral events such as gene loss or mutational change, an LGT event is inferred.
One such analysis checked for LGT in groups of homologs—best bidirectional hits—of the γ-Proteobacterial lineage&lt;ref name=&quot;Lerat2003&quot; /&gt;. Reference trees were reconstructed in
one of three ways: 1) using the highly conserved small subunit ribosomal RNA (SSU RNA) sequences, 2) using a consensus of the available gene trees, or 3) using concatenated alignments of orthologs. The combination of data and tree building methods resulted in six reference tree topologies. The failure to reject the six evaluated topologies—and the rejection of seven alternative topologies—was interpreted as evidence for a small number of LGT events in the selected groups.

=====Genome spectral approaches=====
The selection of reference topologies in the example above was guided by the principle of 'best practice', limiting the number of analyzed reference trees to 13 out of 13 749 310 575 possible unrooted tree topologies&lt;ref name=&quot;Bapteste2004&quot; /&gt;. In an ideal case, all reference tree topologies should be evaluated, a feasible task when the analysis includes four or five taxa&lt;ref name=&quot;Zhaxybayeva2004&quot; /&gt;. However, the number of possible topologies for a larger number of taxa increases dramatically (TODO Fig. 3 A). Methods that deconstruct the tree into smaller pieces—bipartitions or quartets—were introduced to circumvent the problem of unreasonable computing time.
=====Bipartitions=====
When the reference tree is deconstructed by removing one edge, two unconnected sub-trees represent a bipartition. If two bipartitions can exist on one gene tree, they are compatible. Otherwise, they are conflicting.
The first step in the bipartition analysis is selecting strongly supported bipartitions: those created by deconstructing a node of high confidence—e.g. a node with a bootstrap value above a threshold. In the second step, each strongly supported bipartition is mapped to all available gene trees, counting the compatible and conflicting bipartitions. Finally, a gene family found to have many conflicting
strongly supported bipartitions is considered to have LGT candidates&lt;ref name=&quot;Zhaxybayeva2004&quot; /&gt;.
=====Quartet decomposition=====
A similar principle of deconstructing the tree was used in quartet decomposition&lt;ref name=&quot;Zhaxybayeva2006&quot; /&gt;. All possible four-taxa sub-trees of the reference tree were compared with the available gene trees. If the topology of the quartet is embedded in the gene tree, the quartet is compatible with the gene tree. Similar to the bipartition analysis, candidate LGT events were flagged when the strongly supported embedded quartet disagreed with the gene tree.
=====Subtree Pruning and Regrafting (SPR)=====
A mechanistic way of modeling an LGT event on the reference tree is to first cut an edge (prune the tree) and then regraft the sub-tree to another edge. If the gene tree was topologically consistent with the original reference tree, the editing results in an inconsistency. Similarly, when the original gene tree is inconsistent with the reference tree, it is possible to prune and regraft the reference tree to obtain a consistent topology. By interpreting the edit path of pruning and regrafting one can flag LGT candidate nodes and infer the host and the donor genomes&lt;ref name=&quot;Beiko2005&quot; /&gt;.
The computational challenge lies in finding the optimal edit path—the one that requires the least number of steps&lt;ref name=&quot;Hein1995&quot; /&gt;&lt;ref name=&quot;Allen2001&quot; /&gt;, and different strategies are used in solving the problem. For example, the HorizStory algorithm&lt;ref name=&quot;MacLeod2005&quot; /&gt; reduces the problem by first eliminating the consistent nodes; recursive pruning and regrafting reconciles the reference tree with the gene tree and optimal edits are interpreted as LGT events. 

=====Limitations of explicit phylogenetic methods=====
The main limitation of the explicit phylogenetic methods is the reference tree topology, as the selection of its reconstruction method is still controversial due to the statistical bias involved in creating the reference tree&lt;ref name=&quot;Hilario1993&quot; /&gt;&lt;ref name=&quot;Brown1994&quot; /&gt; &lt;ref name=&quot;Nesb2001&quot; /&gt;.
Even if there is no doubt in the reference tree, the conflicting phylogenies can be the result of an unrecognized paralogy or a gene loss, as well as an LGT event. Moreover, inferred LGT scenarios are not necessarily unique. For example, SPR can provide conflicting scenarios with the same number of minimal tree edits. Similarly, the most parsimonious solution in tree reconciliation does not need to be the correct one.
Explicit phylogenetic methods allow a direct inference of the donor node. The limitation to keep in mind is that this node also represents all the extinct and unsequenced taxa, so the primary donor is not exactly pinpointed.
The availability of genomes included in the analysis limits the application for two more reasons: first, the computational complexity of reconstructing a gene tree or a species tree is still a challenge. Second, long branch attraction will confound the interpretation when fast evolving orthologous groups are considered.
====Implicit phylogenetic methods –evolutionary distance====
In comparative genomics, estimations of evolutionary distance are equivalent to estimating sequence similarity—the number of per-site substitutions since the genes diverged from their common
9
ancestor. If a gene has unexpected evolutionary distance from the reference, e.g. its gene family or the genomic average, implicit phylogenetic methods infer an LGT event.
=====Correlating sequence similarity=====
For a group of orthologs—homologs that started diverging after a speciation event—the molecular clock hypothesis states that the evolutionary distances of genes are proportional to the evolutionary distances of the respective genomes&lt;ref name=&quot;Bromham2003&quot; /&gt;. If a group of orthologs contains xenologs—genes obtained in an LGT event—the proportionality of evolutionary relationships will hold for orthologs, but not for laterally transferred genes &lt;ref name=&quot;Novichkov2004&quot; /&gt;.
One approach finds violations of the expected evolutionary distances by ranking similarity scores of Open Reading Frames (ORFs) to a &quot;virtual genome&quot;—a collection of ORFs of the respective strains from the GenBank database &lt;ref name=&quot;Clarke2002&quot; /&gt;. If an ORF's evolutionary distance to the virtual genome was inconsistent with the distances of other ORFs from the same genome, the authors inferred an LGT event. Another algorithm for LGT detection compares all pairs of genes in predefined groups of orthologs &lt;ref name=&quot;Dessimoz2008&quot; /&gt;: if a likelihood ratio test of the LGT hypothesis and a hypothesis of no LGT rejects the null, a putative LGT event is inferred. In addition, a pair-wise comparison allows inference of potential donors and provides an estimation of the time since the LGT event.
=====Phyletic profiles—presence and absence of genes=====
A group of orthologs or homologs can be analyzed in terms of the presence/absence of group members in the reference genomes; such patterns are called phyletic profiles&lt;ref name=&quot;Kensche2008&quot; /&gt;. To find LGT events, phyletic profiles are scanned for an unusual distribution of genes.
Arguably, the most straightforward use of phyletic profiles in the detection of LGT is the presence of top-scoring BLAST hits in an unrelated species. For example, when phyletic profiles of the Bacterium T. maritima showed that most of the best BLAST matches are found in the Archeal species and not the closely related Bacteria, Nelson et al. obtained a list of LGT candidate genes&lt;ref name=&quot;Nelson1999&quot; /&gt;; the predictions were later analyzed using structural features of the DNA molecule&lt;ref name=&quot;Worning2000&quot; /&gt; (Section XX).
Absence of a homolog in a group of closely related species is a clue that the examined gene might have arrived via an LGT event. For example, the three facultatively symbiotic Frankia sp. strains are of strikingly different sizes: 5.43 Mbp, 7.50 Mbp and 9.04 Mbp, depending on their range of hosts &lt;ref name=&quot;Normand2007&quot; /&gt;. Marked portions of strain-specific genes had no significant hit in the reference database, and were possibly acquired by LGT transfers from other Bacteria.
Similarly, the three phenotypically diverse E. coli strains, uropathogenic, enterohemorrhagic and benign, share about 40% of the combined gene pool, the core genes; the 60% of strain-specific genes are likely LGT candidates&lt;ref name=&quot;Welch2002&quot; /&gt;. To strengthen the case for the strain-specific genes originating from LGT, Welch and coworkers showed they have a strikingly different codon usage pattern from the core genes and a mostly conserved gene order.
=====Scanning for polymorphic sites=====
Larger stretches of sequence identity allow for multiple homologous recombination sites, so lateral transfer between closely related species often results in the exchange of ORF fractions&lt;ref name=&quot;Ochman2000&quot; /&gt;&lt;ref name=&quot;Papke2004&quot; /&gt;. The analysis of a group of four E. coli and two Shigella flexneri strains revealed that the sequence stretches in common to all six strains contain polymorphic sites, consequences of homologous recombination&lt;ref name=&quot;Mau2006&quot; /&gt;. The method is, however, restricted to the sites in common to all analyzed species, limiting the analysis to a group of closely related organisms.
=====Limitations of implicit phylogenetic methods=====
In principle, implicit phylogenetic methods can detect any of the three sorts of LGT events: insertion of a new gene, insertion of a paralog, and insertion of a xenolog in orthologous gene displacement. However, practical considerations can result in limitations. Evolutionary distance approaches analyze groups of homologs, usually created by grouping best bidirectional hits. If the analysis leaves out groups that do not have a representative in all taxa (ORFans—ORFs present in only one genome—being an extreme example) and/or groups that are too small, only xenologous displacement can be detected.
Moreover, computational search for homologs (and orthologs in particular) is often based on sequence similarity—best BLAST bidirectional hits; the most appropriate candidate, however, does not need to be the top BLAST hit&lt;ref name=&quot;Koski2001&quot; /&gt;).
A list of top sequence similarity hits is used to create phyletic patterns that detect if a gene was lost from the genome; considering gene remnants as lost could inflate the number of LGT events.

{| class=&quot;wikitable&quot; style=&quot;float: right; margin-left: 1em; text-align: center;&quot; id=&quot;table1&quot;
|+ Table 1: LGT Inference Methods
|-
! Evaluation !! Evaluation strategy !! Tested principles and references 
|-
| Atypical Gene detection (Azad and Lawrence 2005&lt;ref name=&quot;Azad2005&quot; /&gt;) || Simulated sequence - HMMs. Model of the host - based on E. coli; model of the donor - based on 10 other Bacteria || Codon usage bias and dinucleotide frequencies (S Karlin, Mrázek, and Campbell 1998&lt;ref name=&quot;Karlin1998B&quot; /&gt;; S Karlin 1998&lt;ref name=&quot;Karlin1998&quot; /&gt;; Hayes and Borodovsky 1998&lt;ref name=&quot;Hayes1998&quot; /&gt;) 
|-
| Reassessment of first-order Markov models (D. Q. Cortez, Lazcano, and Becerra 2005&lt;ref name=&quot;Cortez2005&quot; /&gt;) || Real data. Host genome - E. coli; donor genes - selected from 30 other Prokaryotes || GC content, codon usage bias, phyletic patterns, modeling the genomic signature (J G Lawrence and Ochman 1997&lt;ref name=&quot;Lawrence1997&quot; /&gt;; Daubin, Lerat, and Perrière 2003&lt;ref name=&quot;Daubin2003&quot; /&gt;; Nakamura et al. 2004&lt;ref name=&quot;Nakamura2004&quot; /&gt;; D. Q. Cortez, Lazcano, and Becerra 2005&lt;ref name=&quot;Cortez2005&quot; /&gt;) 
|-
| Quantification of LGT in cyanobacteria (Zhaxybayeva et al. 2006&lt;ref name=&quot;Zhaxybayeva2006&quot; /&gt;) || Simulated whole-genome evolution; gene families with and without LGT || Quartet bipartition; their own implementation, based on (Hendy and Penny 1993&lt;ref name=&quot;Hendy1993&quot; /&gt;; Lento et al. 1995&lt;ref name=&quot;Lento1995&quot; /&gt;) 
|-
| Case study on nitrogen fixation genes (Kechris et al. 2006&lt;ref name=&quot;Kechris2006&quot; /&gt;) || Real data - 135 microbial genomes from TIGR CMR || Phyletic patterns, codon usage, and tests of topologies; their own implementations 
|-
| A benchmark for LGT detection (Becq, Churlaud, and Deschavanne 2010&lt;ref name=&quot;Becq2010&quot; /&gt;) || Simulated data from (Azad and Lawrence 2005&lt;ref name=&quot;Azad2005&quot; /&gt;) || GC content, codon usage bias, oligonucleotide frequency (Dufraigne et al. 2005&lt;ref name =&quot;Dufraigne2005&quot; /&gt;; Garcia-Vallvé, Romeu, and Palau 2000&lt;ref name=&quot;GarciaVallv2000&quot; /&gt;; Hooper and Berg 2002&lt;ref name=&quot;Hooper2002&quot; /&gt;; Samuel Karlin 2001&lt;ref name=&quot;Karlin2001&quot; /&gt;; J G Lawrence and Ochman 1998&lt;ref name=&quot;Lawrence1998&quot; /&gt;; Hayes and Borodovsky 1998&lt;ref name=&quot;Hayes1998&quot; /&gt;; Tsirigos and Rigoutsos 2005&lt;ref name=&quot;Tsirigos2005&quot; /&gt;; Tu and Ding 2003&lt;ref name=&quot;Tu2003&quot; /&gt;; van Passel et al. 2005&lt;ref name=&quot;vanPassel2005&quot; /&gt;) 
|-
| Prunier (Abby et al. 2010&lt;ref name=&quot;Abby2010&quot; /&gt;) || Simulated whole-genome evolution from (Galtier 2007) &lt;ref name=&quot;Galtier2007&quot; /&gt;|| Subtree pruning and regrafting (Abby et al. 2010&lt;ref name=&quot;Abby2010&quot; /&gt;; Nakhleh, Ruths, and Wang 2005&lt;ref name=&quot;Nakhleh2005&quot; /&gt;; Beiko and Hamilton 2006&lt;ref name=&quot;Beiko2006&quot; /&gt;) 
|-
| Sequence-based methods combined with gene context (Azad and Lawrence 2011&lt;ref name=&quot;Azad2011&quot; /&gt;) || Simulated data, modified approach from (Azad and Lawrence 2005&lt;ref name=&quot;Azad2005&quot; /&gt;) || GC content, codon usage bias, dinucleotide and heptanucleotide frequency, modeling the genomic signature (J G Lawrence and Ochman 1998&lt;ref name=&quot;Lawrence1998&quot; /&gt;; S Karlin, Mrázek, and Campbell 1998&lt;ref name=&quot;Karlin1998B&quot; /&gt;; Azad and Lawrence 2007&lt;ref name=&quot;Azad2007&quot; /&gt;; S Karlin 1998&lt;ref name=&quot;Karlin1998&quot; /&gt;; Tsirigos and Rigoutsos 2005&lt;ref name=&quot;Tsirigos2005&quot; /&gt;; Nakamura et al. 2004&lt;ref name=&quot;Nakamura2004&quot; /&gt;&quot;) 
|-
| Confounding factors in LGT detection (Than et al. 2007&lt;ref name=&quot;Than2007&quot; /&gt;) || Modified tree topology via SPR moves || Subtree pruning and regrafting (Nakhleh, Ruths, and Wang 2005&lt;ref name=&quot;Nakhleh2005&quot; /&gt;; Hallett and Lagergren 2001&lt;ref name=&quot;Hallett2001&quot; /&gt;) 
|-
| Evaluating SPR methods (Beiko and Hamilton 2006&lt;ref name=&quot;Beiko2006&quot; /&gt;) || Modified tree topology - combinations of random donor and host edges on the reference tree; recovering the edits || Subtree pruning and regrafting (Beiko and Hamilton 2006&lt;ref name=&quot;Beiko2006&quot; /&gt;; MacLeod et al. 2005&lt;ref name=&quot;MacLeod2005&quot; /&gt;; Hallett and Lagergren 2001&lt;ref name=&quot;Hallett2001&quot; /&gt;) 
|-
| Evaluating tests of topologies and bipartitions (Poptsova and Gogarten 2007&lt;ref name=&quot;Poptsova2007&quot; /&gt;) || Modified tree topology - artificial swaps of branches on the gene tree || Tests of topologies and bipartitions (Hidetoshi Shimodaira 2002&lt;ref name=&quot;Shimodaira2002&quot; /&gt;; Robinson and Foulds 1981&lt;ref name=&quot;Robinson1981&quot; /&gt;; Lento et al. 1995&lt;ref name=&quot;Lento1995&quot; /&gt;; Zhaxybayeva, Lapierre, and Gogarten 2004&lt;ref name=&quot;Zhaxybayeva2004B&quot; /&gt;) 
|}

==Evaluating LGT inference==
Assessing the methods for the detection of LGT is crucial for the interpretation of their results. However, this is not a trivial task. Although some LGT mechanisms leave telltale clues in the genome and can readily be recognized&lt;ref name=&quot;Zaneveld2008&quot; /&gt;, obtaining an unbiased benchmark is hindered by the large evolutionary scale on which LGT operates.
Just as there are two different computational bases for detecting LGT events—sequence composition and phylogeny—there are corresponding computational strategies for their evaluation (Fig. XX).
One strategy is sequence-based. Inserting known donor genes in the known position of the host genome results in a chimeric genome. The donor and the host sequences can either be obtained from the sequence database (real genomes)&lt;ref name=&quot;Cortez2005&quot; /&gt; or they can be simulated (artificial genomes). Artificial genomes are obtained, for example, using Markov models &lt;ref name=&quot;Azad2005&quot; /&gt; or by simulating whole-genome evolution &lt;ref name=&quot;Galtier2007&quot; /&gt;.
The other strategy is based on swapping branches on the phylogenetic tree. This implementation is simpler than the sequence-based evaluation. However, the major drawback is that only explicit phylogenetic methods can be tested.

[[File:SimulationOfLGTOverview.png|564px|thumb|center|{{Figure|2}} '''''Strategies used to simulate LGT events'''. (A) chimeric genomes are created by merging parts of different
genomes - real or artificial, and (B) the tree topology is modified by regrafting nodes of the tree.'']]

==Conclusions==
Computational methods used in inferring lateral gene transfer are based on two principles: one is sequence composition and the other is evolutionary history. Sequence composition-based methods look for deviations from the genomic average and need only the genome under study for the analysis. Straightforward as they are in the principles, they cannot detect the donor genome, and the signal is lost for ancient transfers. Phylogenetic methods are able to pinpoint the donor and are not sensitive to amelioration of the donor sequence; they are, however, often restricted to detecting xenologous gene displacement, either by the principle itself (explicit phylogeny-based methods) or practical considerations (implicit phylogeny-based methods).
Due to the heterogeneity of the methods used in detecting LGT, a comprehensive assessment of all principles used in the detection of LGT still does not exist. However, case studies on nitrogen fixation genes &lt;ref name=&quot;Kechris2006&quot; /&gt; and studies using artificial genomes&lt;ref name=&quot;Azad2011&quot; /&gt; show the potential of benchmarking and subsequent refinement in providing a clearer picture of the direction and the impact of lateral gene transfer.

For now, the conclusions about the power of various LGT detection principles largely depend on the theoretical considerations of the detection principles employed. We therefore see potential for a database with the benchmarking results. It would provide a reference set, not only to establish the weak and strong points of the current methods, but also to put exact numbers on the accuracy and guide the development of new methods. Most importantly, we would obtain a more precise estimate of LGT and gain insight in understanding the evolutionary history of modern genomes.
==Acknowledgements==
Fran, Jelena, Daniel, Steffan provided constructive comments.

==References==
&lt;references&gt;
&lt;ref name=&quot;Abby2010&quot; &gt;Abby, Sophie, Eric Tannier, Manolo Gouy, and Vincent Daubin. 2010.  Detecting lateral gene transfers by statistical reconciliation of phylogenetic forests.  BMC Bioinformatics 11 (1) (June): 324. doi:10.1186/1471-2105-11-324.&lt;/ref&gt;
&lt;ref name=&quot;Allen2001&quot; &gt;Allen, Benjamin L., and Mike Steel. 2001.  Subtree Transfer Operations and Their Induced Metrics on Evolutionary Trees.  Annals of Combinatorics 5 (1) (June): 1-15. doi:10.1007/s00026-001-8006-8.&lt;/ref&gt;
&lt;ref name=&quot;Andersson2005&quot; &gt;Andersson, J O. 2005.  Lateral gene transfer in eukaryotes.  Cellular and Molecular Life Sciences: CMLS 62 (11) (June): 1182-1197. doi:10.1007/s00018-005-4539-z.&lt;/ref&gt;
&lt;ref name=&quot;Arber1991&quot; &gt;Arber, W. 1991.  Elements in microbial evolution.  Journal of Molecular Evolution 33 (1) (July): 4-12.&lt;/ref&gt;
&lt;ref name=&quot;Azad2005&quot; &gt;Azad, Rajeev K, and Jeffrey G Lawrence. 2005.  Use of Artificial Genomes in Assessing Methods for Atypical Gene Detection.  PLoS Comput Biol 1 (6) (November 11): e56. doi:10.1371/journal.pcbi.0010056.&lt;/ref&gt;
&lt;ref name=&quot;Azad2007&quot; &gt;Azad, Rajeev K, and Jeffrey G Lawrence. 2007.  Detecting laterally transferred genes: use of entropic clustering methods and genome position.  Nucleic Acids Research 35 (14): 4629-4639. doi:10.1093/nar/gkm204.&quot; &lt;/ref&gt;
&lt;ref name=&quot;Azad2011&quot; &gt;Azad, Rajeev K., and Jeffrey G. Lawrence. 2011.  Towards more robust methods of alien gene detection.  Nucleic Acids Research (February 4). doi:10.1093/nar/gkr059. http://nar.oxfordjournals.org/content/early/2011/02/04/nar.gkr059.abstract.&lt;/ref&gt;
&lt;ref name=&quot;Babic2008&quot; &gt;Babic, Ana, Ariel B Lindner, Marin Vulic, Eric J Stewart, and Miroslav Radman. 2008.  Direct visualization of horizontal gene transfer.  Science (New York, N.Y.) 319 (5869) (March 14): 1533-1536. doi:10.1126/science.1153498.&lt;/ref&gt;
&lt;ref name=&quot;Bapteste2004&quot; &gt;Bapteste, Eric, Yan Boucher, Jessica Leigh, and W Ford Doolittle. 2004.  Phylogenetic reconstruction and lateral gene transfer.  Trends in Microbiology 12 (9) (September): 406-411. doi:10.1016/j.tim.2004.07.002.&lt;/ref&gt;
&lt;ref name=&quot;Becq2010&quot; &gt;Becq, Jennifer, C cile Churlaud, and Patrick Deschavanne. 2010.  A Benchmark of Parametric Methods for Horizontal Transfers Detection.  PLoS ONE 5 (4) (April 1): e9989. doi:10.1371/journal.pone.0009989.&lt;/ref&gt;
&lt;ref name=&quot;Beiko2006&quot; &gt;Beiko, Robert G, and Nicholas Hamilton. 2006.  Phylogenetic identification of lateral genetic transfer events.  BMC Evolutionary Biology 6: 15. doi:10.1186/1471-2148-6-15.&lt;/ref&gt;
&lt;ref name=&quot;Beiko2005&quot; &gt;Beiko, Robert G, Timothy J Harlow, and Mark A Ragan. 2005.  Highways of gene sharing in prokaryotes.  Proc Natl Acad Sci USA 102 (40) (October): 14332 7. doi:10.1073/pnas.0504068102.&lt;/ref&gt;
&lt;ref name=&quot;Bentley2004&quot; &gt;Bentley, Stephen D, and Julian Parkhill. 2004.  Comparative genomic structure of prokaryotes.  Annual Review of Genetics 38: 771-792. doi:10.1146/annurev.genet.38.072902.094318.&lt;/ref&gt;
&lt;ref name=&quot;Boto2010&quot; &gt;Boto, Luis. 2010.  Horizontal gene transfer in evolution: facts and challenges.  Proceedings. Biological Sciences / The Royal Society 277 (1683) (March 22): 819-827. doi:10.1098/rspb.2009.1679.&lt;/ref&gt;
&lt;ref name=&quot;Bromham2003&quot; &gt;Bromham, Lindell, and David Penny. 2003.  The modern molecular clock.  Nature Reviews. Genetics 4 (3) (March): 216-224. doi:10.1038/nrg1020.&lt;/ref&gt;
&lt;ref name=&quot;Brown1994&quot; &gt;Brown, J R, Y Masuchi, F T Robb, and W F Doolittle. 1994.  Evolutionary relationships of bacterial and archaeal glutamine synthetase genes.  Journal of Molecular Evolution 38 (6) (June): 566-576.&lt;/ref&gt;
&lt;ref name=&quot;Campbell2000&quot; &gt;Campbell, A M. 2000.  Lateral gene transfer in prokaryotes.  Theoretical Population Biology 57 (2) (March): 71-77. doi:10.1006/tpbi.2000.1454.&lt;/ref&gt;
&lt;ref name=&quot;Campbell1999&quot; &gt;Campbell, A, J Mr zek, and S Karlin. 1999.  Genome signature comparisons among prokaryote, plasmid, and mitochondrial DNA.  Proceedings of the National Academy of Sciences of the United States of America 96 (16) (August 3): 9184-9189.&lt;/ref&gt;
&lt;ref name=&quot;Clarke2002&quot; &gt;Clarke, G D Paul, Robert G Beiko, Mark A Ragan, and Robert L Charlebois. 2002.  Inferring genome trees by using a filter to eliminate phylogenetically discordant sequences and a distance matrix based on mean normalized BLASTP scores.  Journal of Bacteriology 184 (8) (April): 2072-2080.&lt;/ref&gt;
&lt;ref name=&quot;Cortez2005&quot; &gt;Cortez, Diego Q, Antonio Lazcano, and Arturo Becerra. 2005.  Comparative analysis of methodologies for the detection of horizontally transferred genes: a reassessment of first-order Markov models.  In Silico Biology 5 (5-6): 581-592.&lt;/ref&gt;
&lt;ref name=&quot;Cortez2009&quot; &gt;Cortez, Diego, Patrick Forterre, and Simonetta Gribaldo. 2009.  A hidden reservoir of integrative elements is the major source of recently acquired foreign genes and ORFans in archaeal and bacterial genomes.  Genome Biology 10 (6): R65. doi:10.1186/gb-2009-10-6-r65.&lt;/ref&gt;
&lt;ref name=&quot;Daubin2003&quot; &gt;Daubin, Vincent, Emmanuelle Lerat, and Guy Perri re. 2003.  The source of laterally transferred genes in bacterial genomes.  Genome Biology 4 (9): R57. doi:10.1186/gb-2003-4-9-r57.&lt;/ref&gt;
&lt;ref name=&quot;Deschavanne1995&quot; &gt;Deschavanne, P, and J Filipski. 1995.  Correlation of GC content with replication timing and repair mechanisms in weakly expressed E.coli genes.  Nucleic Acids Research 23 (8) (April 25): 1350-1353.&lt;/ref&gt;
&lt;ref name=&quot;Deschavanne2000&quot; &gt;Deschavanne, P., A. Giron, J. Vilain, C. Dufraigne, and B. Fertil. 2000. Genomic Signature is Preserved in Short DNA Fragments. In Bioinformatic and Bioengineering, IEEE International Symposium on, 0:161. Los Alamitos, CA, USA: IEEE Computer Society. doi:http://doi.ieeecomputersociety.org/10.1109/BIBE.2000.889603.&lt;/ref&gt;
&lt;ref name=&quot;Dessimoz2008&quot; &gt;Dessimoz, Christophe, Daniel Margadant, and Gaston H Gonnet. 2008. DLIGHT - Lateral Gene Transfer Detection Using Pairwise Evolutionary Distances in a Statistical Framework. In Lect Notes Comput Sc, Springer, 4955:315 330. http://www.google.com/search?client=safari&amp;rls=en-us&amp;q=DLIGHT+-+Lateral+Gene+Transfer+Detection+Using+Pairwise+Evolutionary+Distances+in+a+Statistical+Framework&amp;ie=UTF-8&amp;oe=UTF-8.&lt;/ref&gt;
&lt;ref name=&quot;Doolittle1999&quot; &gt;Doolittle, W F. 1999.  Phylogenetic classification and the universal tree.  Science (New York, N.Y.) 284 (5423) (June 25): 2124-2129.&lt;/ref&gt;
&lt;ref name=&quot;Dufraigne2005&quot; &gt;Dufraigne, Christine, Bernard Fertil, Sylvain Lespinats, Alain Giron, and Patrick Deschavanne. 2005.  Detection and characterization of horizontal transfers in prokaryotes using genomic signature.  Nucleic Acids Research 33 (1): e6-e6. doi:10.1093/nar/gni004.&lt;/ref&gt;
&lt;ref name=&quot;Galtier2007&quot; &gt;Galtier, Nicolas. 2007.  A model of horizontal gene transfer and the bacterial phylogeny problem.  Systematic Biology 56 (4) (August): 633-642. doi:10.1080/10635150701546231.&lt;/ref&gt;
&lt;ref name=&quot;GarciaVallv2000&quot; &gt;Garcia-Vallv , S., A. Romeu, and J. Palau. 2000.  Horizontal gene transfer in bacterial and archaeal complete genomes.  Genome Res 10 (11): 1719.&lt;/ref&gt;
&lt;ref name=&quot;Goldman2000&quot; &gt;Goldman, N, J P Anderson, and A G Rodrigo. 2000.  Likelihood-based tests of topologies in phylogenetics.  Systematic Biology 49 (4) (December): 652-670.&lt;/ref&gt;
&lt;ref name=&quot;Gophna2006&quot; &gt;Gophna, Uri, Robert L. Charlebois, and W. Ford Doolittle. 2006.  Ancient lateral gene transfer in the evolution of Bdellovibrio bacteriovorus.  Trends in Microbiology 14 (2) (February): 64-69. doi:10.1016/j.tim.2005.12.008.&lt;/ref&gt;
&lt;ref name=&quot;Grantham1981&quot; &gt;Grantham, R, C Gautier, M Gouy, M Jacobzone, and R Mercier. 1981.  Codon catalog usage is a genome strategy modulated for gene expressivity.  Nucleic Acids Research 9 (1) (January 10): r43-74.&lt;/ref&gt;
&lt;ref name=&quot;Guindon2001&quot; &gt;Guindon, S, and G Perri re. 2001.  Intragenomic base content variation is a potential source of biases when searching for horizontally transferred genes.  Molecular Biology and Evolution 18 (9) (September): 1838-1840.&lt;/ref&gt;
&lt;ref name=&quot;Hallett2001&quot; &gt;Hallett, M. T, and J. Lagergren. 2001. Efficient algorithms for lateral gene transfer problems. In Proceedings of the fifth annual international conference on Computational biology, 149 156. RECOMB  01. New York, NY, USA: ACM. doi:10.1145/369133.369188.&lt;/ref&gt;
&lt;ref name=&quot;elHassan1996&quot; &gt;el Hassan, M A, and C R Calladine. 1996.  Propeller-twisting of base-pairs and the conformational mobility of dinucleotide steps in DNA.  Journal of Molecular Biology 259 (1) (May 31): 95-103. doi:10.1006/jmbi.1996.0304.&lt;/ref&gt;
&lt;ref name=&quot;Hayes1998&quot; &gt;Hayes, W S, and M Borodovsky. 1998.  How to interpret an anonymous bacterial genome: machine learning approach to gene identification.  Genome Research 8 (11) (November): 1154-1171.&lt;/ref&gt;
&lt;ref name=&quot;Hein1995&quot; &gt;Hein, Jotun, Tao Jiang, Lusheng Wang, and Kaizhong Zhang. 1995.  On the Complexity of Comparing Evolutionary Trees.  http://citeseerx.ist.psu.edu/viewdoc/summary?doi=10.1.1.28.861.&lt;/ref&gt;
&lt;ref name=&quot;Hendy1993&quot; &gt;Hendy, Michael D., and David Penny. 1993.  Spectral analysis of phylogenetic data.  Journal of Classification 10 (1) (January): 5-24. doi:10.1007/BF02638451.&lt;/ref&gt;
&lt;ref name=&quot;Herzel1999&quot; &gt;Herzel, H, O Weiss, and E N Trifonov. 1999.  10-11 bp periodicities in complete genomes reflect protein structure and DNA folding.  Bioinformatics (Oxford, England) 15 (3) (March): 187-193.&lt;/ref&gt;
&lt;ref name=&quot;Hilario1993&quot; &gt;Hilario, E, and J P Gogarten. 1993.  Horizontal transfer of ATPase genes--the tree of life becomes a net of life.  Bio Systems 31 (2-3): 111-119.&lt;/ref&gt;
&lt;ref name=&quot;Hooper2002&quot; &gt;Hooper, Sean D, and Otto G Berg. 2002.  Detection of genes with atypical nucleotide sequence in microbial genomes.  Journal of Molecular Evolution 54 (3) (March): 365-375. doi:10.1007/s00239-001-0051-8.&lt;/ref&gt;
&lt;ref name=&quot;Karlin1998&quot; &gt;Karlin, S. 1998.  Global dinucleotide signatures and analysis of genomic heterogeneity.  Current Opinion in Microbiology 1 (5) (October): 598-610.&lt;/ref&gt;
&lt;ref name=&quot;Karlin1998B&quot; &gt;Karlin, S, J Mr zek, and A M Campbell. 1998.  Codon usages in different gene classes of the Escherichia coli genome.  Molecular Microbiology 29 (6) (September): 1341-1355.&lt;/ref&gt;
&lt;ref name=&quot;Karlin2001&quot; &gt;Karlin, Samuel. 2001.  Detecting anomalous gene clusters and pathogenicity islands in diverse bacterial genomes.  Trends in Microbiology 9 (7) (July 1): 335-343. doi:10.1016/S0966-842X(01)02079-0.&lt;/ref&gt;
&lt;ref name=&quot;Kechris2006&quot; &gt;Kechris, Katherina J, Jason C Lin, Peter J Bickel, and Alexander N Glazer. 2006.  Quantitative exploration of the occurrence of lateral gene transfer by using nitrogen fixation genes as a case study.  Proceedings of the National Academy of Sciences of the United States of America 103 (25) (June 20): 9584-9589. doi:10.1073/pnas.0603534103.&lt;/ref&gt;
&lt;ref name=&quot;Keeling2008&quot; &gt;Keeling, Patrick J, and Jeffrey D Palmer. 2008.  Horizontal gene transfer in eukaryotic evolution.  Nat Rev Genet 9 (8) (August): 605 18. doi:10.1038/nrg2386.&lt;/ref&gt;
&lt;ref name=&quot;Kensche2008&quot; &gt;Kensche, Philip R, Vera van Noort, Bas E Dutilh, and Martijn A Huynen. 2008.  Practical and theoretical advances in predicting the function of a protein by its phylogenetic distribution.  Journal of the Royal Society, Interface / the Royal Society 5 (19) (February 6): 151-170. doi:10.1098/rsif.2007.1047.&lt;/ref&gt;
&lt;ref name=&quot;Koski2001&quot; &gt;Koski, L B, and G B Golding. 2001.  The closest BLAST hit is often not the nearest neighbor.  Journal of Molecular Evolution 52 (6) (June): 540-542. doi:10.1007/s002390010184.&lt;/ref&gt;
&lt;ref name=&quot;Lawrence1997&quot; &gt;Lawrence, J G, and H Ochman. 1997.  Amelioration of bacterial genomes: rates of change and exchange.  Journal of Molecular Evolution 44 (4) (April): 383-397.&lt;/ref&gt;
&lt;ref name=&quot;Lawrence1998&quot; &gt;Lawrence, J G, and H Ochman.  . 1998.  Molecular archaeology of the Escherichia coli genome.  Proceedings of the National Academy of Sciences of the United States of America 95 (16) (August 4): 9413-9417.&lt;/ref&gt;
&lt;ref name=&quot;Lento1995&quot; &gt;Lento, G M, R E Hickson, G K Chambers, and D Penny. 1995.  Use of spectral analysis to test hypotheses on the origin of pinnipeds.  Molecular Biology and Evolution 12 (1) (January 1): 28 -52.&lt;/ref&gt;
&lt;ref name=&quot;Lerat2003&quot; &gt;Lerat, Emmanuelle, Vincent Daubin, and Nancy A Moran. 2003.  From gene trees to organismal phylogeny in prokaryotes: the case of the gamma-Proteobacteria.  PLoS Biology 1 (1) (October): E19. doi:10.1371/journal.pbio.0000019.&lt;/ref&gt;
&lt;ref name=&quot;Liu2008&quot; &gt;Liu, Zhandong, Santosh S Venkatesh, and Carlo C Maley. 2008.  Sequence space coverage, entropy of genomes and the potential to detect non-human DNA in human samples.  BMC Genomics 9: 509. doi:10.1186/1471-2164-9-509.&lt;/ref&gt;
&lt;ref name=&quot;MacLeod2005&quot; &gt;MacLeod, Dave, Robert L Charlebois, Ford Doolittle, and Eric Bapteste. 2005.  Deduction of probable events of lateral gene transfer through comparison of phylogenetic trees by recursive consolidation and rearrangement.  BMC Evolutionary Biology 5: 27. doi:10.1186/1471-2148-5-27.&lt;/ref&gt;
&lt;ref name=&quot;Mallet2010&quot; &gt;Mallet, Ludovic V, Jennifer Becq, and Patrick Deschavanne. 2010.  Whole genome evaluation of horizontal transfers in the pathogenic fungus Aspergillus fumigatus.  BMC Genomics 11: 171. doi:10.1186/1471-2164-11-171.&lt;/ref&gt;
&lt;ref name=&quot;Mau2006&quot; &gt;Mau, Bob, Jeremy D Glasner, Aaron E Darling, and Nicole T Perna. 2006.  Genome-wide detection and analysis of homologous recombination among sequenced strains of Escherichia coli.  Genome Biology 7 (5): R44. doi:10.1186/gb-2006-7-5-r44.&lt;/ref&gt;
&lt;ref name=&quot;Mirkin2003&quot; &gt;Mirkin, Boris G, Trevor I Fenner, Michael Y Galperin, and Eugene V Koonin. 2003.  Algorithms for computing parsimonious evolutionary scenarios for genome evolution, the last universal common ancestor and dominance of horizontal gene transfer in the evolution of prokaryotes.  BMC Evolutionary Biology 3 (January 6): 2.&lt;/ref&gt;
&lt;ref name=&quot;Nakabachi2006&quot; &gt;Nakabachi, Atsushi, Atsushi Yamashita, Hidehiro Toh, Hajime Ishikawa, Helen E Dunbar, Nancy A Moran, and Masahira Hattori. 2006.  The 160-kilobase genome of the bacterial endosymbiont Carsonella.  Science (New York, N.Y.) 314 (5797) (October 13): 267. doi:10.1126/science.1134196.&lt;/ref&gt;
&lt;ref name=&quot;Nakamura2004&quot; &gt;Nakamura, Yoji, Takeshi Itoh, Hideo Matsuda, and Takashi Gojobori. 2004.  Biased biological functions of horizontally transferred genes in prokaryotic genomes.  Nat Genet 36 (7) (July): 760 6. doi:10.1038/ng1381.&lt;/ref&gt;
&lt;ref name=&quot;Nakhleh2005&quot; &gt;Nakhleh, Luay, Derek Ruths, and Li-san Wang. 2005.  RIATA-HGT: A fast and accurate heuristic for reconstrucing horizontal gene transfer.  PROCEEDINGS OF THE ELEVENTH INTERNATIONAL COMPUTING AND COMBINATORICS CONFERENCE (COCOON 05). LNCS #3595 3595: 84--93.&lt;/ref&gt;
&lt;ref name=&quot;Nelson1999&quot; &gt;Nelson, K E, R A Clayton, S R Gill, M L Gwinn, R J Dodson, D H Haft, E K Hickey, et al. 1999.  Evidence for lateral gene transfer between Archaea and bacteria from genome sequence of Thermotoga maritima.  Nature 399 (6734) (May 27): 323-329. doi:10.1038/20601.&lt;/ref&gt;
&lt;ref name=&quot;Nesb2001&quot; &gt;Nesb , C L, Y Boucher, and W F Doolittle. 2001.  Defining the core of nontransferable prokaryotic genes: the euryarchaeal core.  Journal of Molecular Evolution 53 (4-5) (November): 340-350. doi:10.1007/s002390010224.&lt;/ref&gt;
&lt;ref name=&quot;Normand2007&quot; &gt;Normand, Philippe, Pascal Lapierre, Louis S Tisa, Johann Peter Gogarten, Nicole Alloisio, Emilie Bagnarol, Carla A Bassi, et al. 2007.  Genome characteristics of facultatively symbiotic Frankia sp. strains reflect host range and host plant biogeography.  Genome Research 17 (1) (January): 7-15. doi:10.1101/gr.5798407.&lt;/ref&gt;
&lt;ref name=&quot;Novichkov2004&quot; &gt;Novichkov, Pavel, Marina Omelchenko, Mikhail Gelfand, Andrei Mironov, Yuri Wolf, and Eugene Koonin. 2004.  Genome-Wide Molecular Clock and Horizontal Gene Transfer in Bacterial Evolution.  The Journal of Bacteriology 186 (19) (October): 6575. doi:10.1128/JB.186.19.6575-6585.2004.&lt;/ref&gt;
&lt;ref name=&quot;Ochman2000&quot; &gt;Ochman, H, J G Lawrence, and E A Groisman. 2000.  Lateral gene transfer and the nature of bacterial innovation.  Nature 405 (6784) (May 18): 299-304. doi:10.1038/35012500.&lt;/ref&gt;
&lt;ref name=&quot;Olson1998&quot; &gt;Olson, Wilma K., Andrey A. Gorin, Xiang-Jun Lu, Lynette M. Hock, and Victor B. Zhurkin. 1998.  DNA sequence-dependent deformability deduced from protein DNA crystal complexes.  Proceedings of the National Academy of Sciences 95 (19): 11163 -11168. doi:10.1073/pnas.95.19.11163.&lt;/ref&gt;
&lt;ref name=&quot;Ornstein1978&quot; &gt;Ornstein, Rick L, Robert Rein, Donnal L Breen, and Robert D Macelroy. 1978.  An optimized potential function for the calculation of nucleic acid interaction energies I. Base stacking.  Biopolymers 17 (10) (October 1): 2341-2360. doi:10.1002/bip.1978.360171005.&lt;/ref&gt;
&lt;ref name=&quot;Papke2004&quot; &gt;Papke, R Thane, Jeremy E Koenig, Franc sco Rodr guez-Valera, and W Ford Doolittle. 2004.  Frequent recombination in a saltern population of Halorubrum.  Science (New York, N.Y.) 306 (5703) (December 10): 1928-1929. doi:10.1126/science.1103289.&lt;/ref&gt;
&lt;ref name=&quot;vanPassel2005&quot; &gt;van Passel, M W J, A Bart, H H Thygesen, A C M Luyf, A H C van Kampen, and A van der Ende. 2005.  An acquisition account of genomic islands based on genome signature comparisons.  BMC Genomics 6: 163. doi:10.1186/1471-2164-6-163.&lt;/ref&gt;
&lt;ref name=&quot;Poptsova2007&quot; &gt;Poptsova, Maria S, and J Peter Gogarten. 2007.  The power of phylogenetic approaches to detect horizontally transferred genes.  BMC Evolutionary Biology 7: 45. doi:10.1186/1471-2148-7-45.&lt;/ref&gt;
&lt;ref name=&quot;Rendulic2004&quot; &gt;Rendulic, Snjezana, Pratik Jagtap, Andrea Rosinus, Mark Eppinger, Claudia Baar, Christa Lanz, Heike Keller, et al. 2004.  A predator unmasked: life cycle of Bdellovibrio bacteriovorus from a genomic perspective.  Science (New York, N.Y.) 303 (5658) (January 30): 689-692. doi:10.1126/science.1093027.&lt;/ref&gt;
&lt;ref name=&quot;Robinson1981&quot; &gt;Robinson, D. F., and L. R. Foulds. 1981.  Comparison of phylogenetic trees.  Mathematical Biosciences 53 (1-2) (February): 131-147. doi:10.1016/0025-5564(81)90043-2.&lt;/ref&gt;
&lt;ref name=&quot;Shimodaira1999&quot; &gt;Shimodaira, H, and M Hasegawa. 1999.  Multiple Comparisons of Log-Likelihoods with Applications to Phylogenetic Inference.  Molecular Biology and Evolution 16 (8): 1114.&lt;/ref&gt;
&lt;ref name=&quot;Shimodaira2002&quot; &gt;Shimodaira, Hidetoshi. 2002.  An approximately unbiased test of phylogenetic tree selection.  Systematic Biology 51 (3) (June): 492-508. doi:10.1080/10635150290069913.&lt;/ref&gt;
&lt;ref name=&quot;Snel2002&quot; &gt;Snel, Berend, Peer Bork, and Martijn A Huynen. 2002.  Genomes in flux: the evolution of archaeal and proteobacterial gene content.  Genome Research 12 (1) (January): 17-25. doi:10.1101/gr.176501.&lt;/ref&gt;
&lt;ref name=&quot;Supek2010&quot; &gt;Supek, Fran, Nives Skunca, Jelena Repar, Kristian Vlahovicek, and Tomislav Smuc. 2010.  Translational selection is ubiquitous in prokaryotes.  PLoS Genetics 6 (6) (June): e1001004. doi:10.1371/journal.pgen.1001004.&lt;/ref&gt;
&lt;ref name=&quot;Than2007&quot; &gt;Than, Cuong, Derek Ruths, Hideki Innan, and Luay Nakhleh. 2007.  Confounding factors in HGT detection: statistical error, coalescent effects, and multiple solutions.  Journal of Computational Biology: A Journal of Computational Molecular Cell Biology 14 (4) (May): 517-535. doi:10.1089/cmb.2007.A010.&lt;/ref&gt;
&lt;ref name=&quot;Tsirigos2005&quot; &gt;Tsirigos, Aristotelis, and Isidore Rigoutsos. 2005.  A new computational method for the detection of horizontal gene transfer events.  Nucleic Acids Research 33 (3) (January 1): 922 -933. doi:10.1093/nar/gki187.&lt;/ref&gt;
&lt;ref name=&quot;Tu2003&quot; &gt;Tu, Qiang, and Dafu Ding. 2003.  Detecting pathogenicity islands and anomalous gene clusters by iterative discriminant analysis.  FEMS Microbiology Letters 221 (2) (April 25): 269-275.&lt;/ref&gt;
&lt;ref name=&quot;Vernikos2007&quot; &gt;Vernikos, Georgios S, Nicholas R Thomson, and Julian Parkhill. 2007.  Genetic flux over time in the Salmonella lineage.  Genome Biology 8 (6): R100. doi:10.1186/gb-2007-8-6-r100.&lt;/ref&gt;
&lt;ref name=&quot;Welch2002&quot; &gt;Welch, R A, V. Burland, G. Plunkett, P. Redford, P. Roesch, D. Rasko, E L Buckles, et al. 2002.  Extensive mosaic structure revealed by the complete genome sequence of uropathogenic Escherichia coli.  Proc Natl Acad Sci USA 99 (26) (December): 17020 4. doi:10.1073/pnas.252529799.&lt;/ref&gt;
&lt;ref name=&quot;Worning2000&quot; &gt;Worning, P, L J Jensen, K E Nelson, S Brunak, and D W Ussery. 2000.  Structural analysis of DNA sequence: evidence for lateral gene transfer in Thermotoga maritima.  Nucleic Acids Research 28 (3) (February 1): 706-709.&lt;/ref&gt;
&lt;ref name=&quot;Zaneveld2008&quot; &gt;Zaneveld, Jesse R, Diana R Nemergut, and Rob Knight. 2008.  Are all horizontal gene transfers created equal? Prospects for mechanism-based studies of HGT patterns.  Microbiology (Reading, England) 154 (Pt 1) (January): 1-15. doi:10.1099/mic.0.2007/011833-0.&lt;/ref&gt;
&lt;ref name=&quot;Zhaxybayeva2006&quot; &gt;Zhaxybayeva, Olga, J Peter Gogarten, Robert L Charlebois, W Ford Doolittle, and R Thane Papke. 2006.  Phylogenetic analyses of cyanobacterial genomes: quantification of horizontal gene transfer events.  Genome Res 16 (9) (September): 1099 108. doi:10.1101/gr.5322306.&lt;/ref&gt;
&lt;ref name=&quot;Zhaxybayeva2004&quot; &gt;Zhaxybayeva, Olga, Lutz Hamel, Jason Raymond, and J Peter Gogarten. 2004.  Visualization of the phylogenetic content of five genomes using dekapentagonal maps.  Genome Biology 5 (3): R20. doi:10.1186/gb-2004-5-3-r20.&lt;/ref&gt;
&lt;ref name=&quot;Zhaxybayeva2004B&quot; &gt;Zhaxybayeva, Olga, Pascal Lapierre, and J Peter Gogarten. 2004.  Genome mosaicism and organismal lineages.  Trends in Genetics: TIG 20 (5) (May): 254-260. doi:10.1016/j.tig.2004.03.009.&lt;/ref&gt;
&lt;/references&gt;

[[Category:PLoS Computational Biology articles]]</text>
    </revision>
    <revision>
      <id>1368</id>
      <parentid>1367</parentid>
      <timestamp>2012-07-24T14:12:30Z</timestamp>
      <contributor>
        <username>Daniel Mietchen</username>
        <id>5</id>
      </contributor>
      <comment>removed two unused refs</comment>
      <sha1>i7oq4qhzhjar4kbtjuyws0hwjpiy3db</sha1>
      <text xml:space="preserve" bytes="49216">[[wp:Horizontal Gene Transfer|Horizontal Gene Transfer]] (HGT) occurs when a host genome obtains foreign DNA
in a process that circumvents vertical inheritance.

==Introduction==
Evolutionary processes include mutations, duplications, deletions and insertions of genes and gene
fragments&lt;ref name=&quot;Arber1991&quot; /&gt;. An insertion event that involves two distinct species, where the donor's
genetic material is inserted into the host genome, is referred to as Lateral (or Horizontal) Gene
Transfer (LGT or HGT) &lt;ref name=&quot;Doolittle1999&quot; /&gt; &lt;ref name=&quot;Campbell2000&quot; /&gt; &lt;ref name=&quot;Andersson2005&quot; /&gt;. As LGT is a
historical event working on a large evolutionary scale, often the only evidence of an LGT is in the
genome sequence itself: by analyzing it, computational methods infer lateral gene transfer events.
Detecting LGT is not straightforward due to its reach in shaping genomes: the donor of genetic
material is not constrained by the relatedness to the host, and transfers occur between kingdoms, as
well as within a phylum &lt;ref name=&quot;Nelson1999&quot; /&gt;&lt;ref name=&quot;Zhaxybayeva2006&quot; /&gt; &lt;ref name=&quot;Babic2008&quot; /&gt;.
Based on the principles employed in inferring LGT events, computational methods can be divided in
two broad groups (FIG). We start our survey with the principles that rely on the atypical sequence
composition of LGT candidates in the host genome (FIG). Second, we present the principles that
examine the evolutionary history of the host with respect to the LGT candidate (FIG). We finish
our survey by commenting on the challenges in the evaluation of these methods (FIG).

[[File:LGTInferenceMethodsOverview.png|564px|thumb|center|{{Figure|1}} '''''Principles used in the detection of Lateral Gene Transfer (LGT)'''. Sequence composition-based methods (A) compare LGT candidate's nucleotide composition (A.1), genomic signature
(A.2), or structural features (A.3) to the host's genomic average. Phylogeny-based methods (B) search for incongruence in the evolutionary history of the host and the LGT candidate.
Phylogeny-based methods are further subdivided into explicit methods (B.1) that look for incongruencies between the reference species tree and the gene tree, and implicit methods (B.2)
that look for discordance in sequence similarity among homologous genes.
'']]

==Computational methods used in detecting Lateral Gene Transfer (LGT)==
Computational methods used in genome-wide detection of LGT are more often applied to Prokaryotes than to Eukaryotes, resulting in the unequivocal acceptance of LGT's influence on Prokaryotic evolution&lt;ref name=&quot;Boto2010&quot; /&gt;. Although LGT is known to shape the Eukaryotic genomes, the extent of the influence appears to be lower&lt;ref name=&quot;Keeling2008&quot; /&gt;. Nevertheless, apart from the computational obstacles—not negligible when analyzing the much larger Eukaryotic genomes—most computational methods can be adapted to find LGT in Eukaryotes (e.g. &lt;ref name=&quot;Mallet2010&quot; /&gt;).
===Sequence composition methods===
A number of computational methods for detecting LGT are based on sequence composition: nucleotide composition, oligonucleotide frequencies, or structural features (Figure 1 A). In the context of these methods, if a fragment of the genome strongly deviates from the genomic average, it is a possible lateral transfer.

====Nucleotide composition: GC content and codon usage bias====
The Bacterial GC content falls within a wide range (Fig. 2): on the one end is Carsonella ruddii with GC content of 16.5% &lt;ref name=&quot;Nakabachi2006&quot; /&gt; and on the other is Anaeromyxobacter dehalogenans with GC content of 75% &lt;ref name=&quot;Liu2008&quot; /&gt;. Even within a closely related group of
α-Proteobacteria values range from about 30% to about 65%&lt;ref name=&quot;Bentley2004&quot; /&gt;. Such differences are exploited in detecting LGT events: a strikingly different GC content of a genome segment is an indication of its foreign origin &lt;ref name=&quot;Daubin2003&quot; /&gt;.
The evolutionary processes determining GC content are reflected in the host's preference for certain synonymous codons—codon usage bias &lt;ref name=&quot;Grantham1981&quot;/&gt; &lt;ref name=&quot;Supek2010&quot; /&gt;. In fact, codon usage bias was the detection method used in one of the first methodical assessments of LGT in Escherichia coli &lt;ref name=&quot;Lawrence1998&quot; /&gt;. Two features characterized LGT candidate genes: first, they had a strong codon usage bias, and second, the preferred codons of LGT candidate genes were distinct from those preferred in the host's genome.
====Genomic signature====
GC content and codon usage bias rely on mononucleotide frequency, either in the entire genome or in the particular positions in the genome; the extended vocabulary of oligonucleotide frequency should allow more discriminatory power. In fact, the oligonucleotide frequency varies less along a genome than between genomes, leading to the concept of a genomic signature&lt;ref name=&quot;Campbell1999&quot; /&gt; &lt;ref name=&quot;Deschavanne2000&quot; /&gt;: a deviation from the genomic signature makes the fragment an LGT candidate.
=====Oligonucleotide frequencies=====
The simplest oligonucleotide used as a genomic signature is a dinucleotide. For example, a genomic signature based on the dinucleotide frequencies of the third nucleotide in a codon and the first nucleotide in the following codon accounts for the dinucleotide least restricted by amino acid preference and codon usage&lt;ref name=&quot;Hooper2002&quot; /&gt;. Similarly, tetranucleotide frequencies in a sliding window—e.g. 5 kb with a step of 0.5 kb&lt;ref name=&quot;Dufraigne2005&quot; /&gt; —can be used to find fragments that are possible lateral transfers.
=====Modeling the genomic signature=====
A more complex way of capturing the genomic signature uses, instead of the frequency, a model of a set of typical host genes. In case of a Markov model-based approach, the model includes a transition probability matrix derived using typical genes&lt;ref name=&quot;Cortez2009&quot; /&gt;; in case of a Bayesian model, the posterior probabilities of a sequence are calculated based on the typical genomic signatures &lt;ref name=&quot;Nakamura2004&quot; /&gt;.
=====Structural features=====
Just as the nucleotide composition of a DNA molecule can be represented by a sequence of letters, its structural features can be encoded in a numerical sequence. The structural features include interaction energies between neighboring base pairs (&lt;ref name=&quot;Ornstein1978&quot; /&gt;), the twist that makes two bases of a pair non-coplanar &lt;ref name=&quot;elHassan1996&quot; /&gt;, or DNA deformability induced by the proteins shaping the chromatin &lt;ref name=&quot;Olson1998&quot; /&gt;.
The autocorrelation analysis of this numerical sequence shows characteristic periodicities in complete genomes &lt;ref name=&quot;Herzel1999&quot; /&gt;. In fact, upon detecting Archaea-like regions in the thermophilic Bacteria T. maritima&lt;ref name=&quot;Nelson1999&quot; /&gt;, periodicity spectra of these regions were compared to the periodicity spectra of the homologous regions in the Archaea Pyrococcus horikoshii&lt;ref name=&quot;Worning2000&quot; /&gt;. The revealed similarities in the periodicity were strong supporting evidence for a case of massive LGT between two kingdoms, Bacteria and Archaea.
====Limitations of sequence composition methods====
To detect LGT, sequence composition methods need the host's average signature to be clearly recognizable: not accounting for the host's intra-genomic variability results in overpredictions—flagging native segments as possible LGT events &lt;ref name=&quot;Guindon2001&quot; /&gt;. For example, the GC content of the third codon position is lower close to the replication terminus&lt;ref name=&quot;Deschavanne1995&quot; /&gt;.
Just as important, the transferred segments need to exhibit the donor's signature. However, this might not be the case for ancient transfers: the transferred segments are subject to the same mutational processes as the rest of the host genome so their distinct signatures ameliorate&lt;ref name=&quot;Lawrence1997&quot; /&gt;. Similarly, if the inserted segment was previously adapted to the host's genome, as is the case for prophage insertions&lt;ref name=&quot;Vernikos2007&quot; /&gt;, the power of sequence composition methods in detecting LGT is reduced.
A notable example for a reduced power of the sequence composition methods is the one of Bdellovibrio bacteriovorus, a predatory δ-Proteobacterium. The first analysis, based on the Bacterium's homogeneous GC content, found that its genome is resistant to LGT &lt;ref name=&quot;Rendulic2004&quot; /&gt;. However, subsequent research using phylogenetic analysis identified a number of ancient LGT events in the genome &lt;ref name=&quot;Gophna2006&quot; /&gt;.

===Phylogenetic methods===
The use of phylogenetic analysis in the detection of LGT was advanced by the availability of many newly sequenced genomes. Phylogenetic methods detect inconsistencies in gene and genome evolutionary history in two ways: 1) by reconstructing the gene tree and reconciling it with the reference species tree (explicit methods) or 2) by implicitly examining gene history, e.g. its pattern of presence/absence in species or expected/unexpected evolutionary distance from its gene family (Fig. 1 B).
====Explicit phylogenetic methods====
To find LGT events, explicit phylogenetic methods first reconstruct the reference tree and then reconcile the gene and reference tree, both computationally demanding procedures. To reduce computational complexity, explicit phylogenetic methods either focus on smaller phylogenetic groups such as one phylum (tests of topologies), or borrow from the dynamic programming paradigm by deconstructing the problem, the gene tree, into smaller parts (genome spectral approaches and subtree pruning and regrafting).
=====Tests of topologies=====
Gene trees and the reference tree can be directly compared using likelihood-based tests of topology, e.g. Kishino-Hasegawa (KH), Shimodara-Hasegawa (SH), and Approximately Unbiased (AU) test&lt;ref name=&quot;Goldman2000&quot; /&gt;&lt;ref name=&quot;Shimodaira1999&quot; /&gt;&lt;ref name=&quot;Shimodaira2002&quot; /&gt;. Each test compares the alignment of homologs used to create the gene tree to the reference topology. If the reference topology is rejected by the alignment, evolutionary histories are inconsistent. When these inconsistencies cannot be explained using a small number of non-lateral events such as gene loss or mutational change, an LGT event is inferred.
One such analysis checked for LGT in groups of homologs—best bidirectional hits—of the γ-Proteobacterial lineage&lt;ref name=&quot;Lerat2003&quot; /&gt;. Reference trees were reconstructed in
one of three ways: 1) using the highly conserved small subunit ribosomal RNA (SSU RNA) sequences, 2) using a consensus of the available gene trees, or 3) using concatenated alignments of orthologs. The combination of data and tree building methods resulted in six reference tree topologies. The failure to reject the six evaluated topologies—and the rejection of seven alternative topologies—was interpreted as evidence for a small number of LGT events in the selected groups.

=====Genome spectral approaches=====
The selection of reference topologies in the example above was guided by the principle of 'best practice', limiting the number of analyzed reference trees to 13 out of 13 749 310 575 possible unrooted tree topologies&lt;ref name=&quot;Bapteste2004&quot; /&gt;. In an ideal case, all reference tree topologies should be evaluated, a feasible task when the analysis includes four or five taxa&lt;ref name=&quot;Zhaxybayeva2004&quot; /&gt;. However, the number of possible topologies for a larger number of taxa increases dramatically (TODO Fig. 3 A). Methods that deconstruct the tree into smaller pieces—bipartitions or quartets—were introduced to circumvent the problem of unreasonable computing time.
=====Bipartitions=====
When the reference tree is deconstructed by removing one edge, two unconnected sub-trees represent a bipartition. If two bipartitions can exist on one gene tree, they are compatible. Otherwise, they are conflicting.
The first step in the bipartition analysis is selecting strongly supported bipartitions: those created by deconstructing a node of high confidence—e.g. a node with a bootstrap value above a threshold. In the second step, each strongly supported bipartition is mapped to all available gene trees, counting the compatible and conflicting bipartitions. Finally, a gene family found to have many conflicting
strongly supported bipartitions is considered to have LGT candidates&lt;ref name=&quot;Zhaxybayeva2004&quot; /&gt;.
=====Quartet decomposition=====
A similar principle of deconstructing the tree was used in quartet decomposition&lt;ref name=&quot;Zhaxybayeva2006&quot; /&gt;. All possible four-taxa sub-trees of the reference tree were compared with the available gene trees. If the topology of the quartet is embedded in the gene tree, the quartet is compatible with the gene tree. Similar to the bipartition analysis, candidate LGT events were flagged when the strongly supported embedded quartet disagreed with the gene tree.
=====Subtree Pruning and Regrafting (SPR)=====
A mechanistic way of modeling an LGT event on the reference tree is to first cut an edge (prune the tree) and then regraft the sub-tree to another edge. If the gene tree was topologically consistent with the original reference tree, the editing results in an inconsistency. Similarly, when the original gene tree is inconsistent with the reference tree, it is possible to prune and regraft the reference tree to obtain a consistent topology. By interpreting the edit path of pruning and regrafting one can flag LGT candidate nodes and infer the host and the donor genomes&lt;ref name=&quot;Beiko2005&quot; /&gt;.
The computational challenge lies in finding the optimal edit path—the one that requires the least number of steps&lt;ref name=&quot;Hein1995&quot; /&gt;&lt;ref name=&quot;Allen2001&quot; /&gt;, and different strategies are used in solving the problem. For example, the HorizStory algorithm&lt;ref name=&quot;MacLeod2005&quot; /&gt; reduces the problem by first eliminating the consistent nodes; recursive pruning and regrafting reconciles the reference tree with the gene tree and optimal edits are interpreted as LGT events. 

=====Limitations of explicit phylogenetic methods=====
The main limitation of the explicit phylogenetic methods is the reference tree topology, as the selection of its reconstruction method is still controversial due to the statistical bias involved in creating the reference tree&lt;ref name=&quot;Hilario1993&quot; /&gt;&lt;ref name=&quot;Brown1994&quot; /&gt; &lt;ref name=&quot;Nesb2001&quot; /&gt;.
Even if there is no doubt in the reference tree, the conflicting phylogenies can be the result of an unrecognized paralogy or a gene loss, as well as an LGT event. Moreover, inferred LGT scenarios are not necessarily unique. For example, SPR can provide conflicting scenarios with the same number of minimal tree edits. Similarly, the most parsimonious solution in tree reconciliation does not need to be the correct one.
Explicit phylogenetic methods allow a direct inference of the donor node. The limitation to keep in mind is that this node also represents all the extinct and unsequenced taxa, so the primary donor is not exactly pinpointed.
The availability of genomes included in the analysis limits the application for two more reasons: first, the computational complexity of reconstructing a gene tree or a species tree is still a challenge. Second, long branch attraction will confound the interpretation when fast evolving orthologous groups are considered.
====Implicit phylogenetic methods –evolutionary distance====
In comparative genomics, estimations of evolutionary distance are equivalent to estimating sequence similarity—the number of per-site substitutions since the genes diverged from their common
9
ancestor. If a gene has unexpected evolutionary distance from the reference, e.g. its gene family or the genomic average, implicit phylogenetic methods infer an LGT event.
=====Correlating sequence similarity=====
For a group of orthologs—homologs that started diverging after a speciation event—the molecular clock hypothesis states that the evolutionary distances of genes are proportional to the evolutionary distances of the respective genomes&lt;ref name=&quot;Bromham2003&quot; /&gt;. If a group of orthologs contains xenologs—genes obtained in an LGT event—the proportionality of evolutionary relationships will hold for orthologs, but not for laterally transferred genes &lt;ref name=&quot;Novichkov2004&quot; /&gt;.
One approach finds violations of the expected evolutionary distances by ranking similarity scores of Open Reading Frames (ORFs) to a &quot;virtual genome&quot;—a collection of ORFs of the respective strains from the GenBank database &lt;ref name=&quot;Clarke2002&quot; /&gt;. If an ORF's evolutionary distance to the virtual genome was inconsistent with the distances of other ORFs from the same genome, the authors inferred an LGT event. Another algorithm for LGT detection compares all pairs of genes in predefined groups of orthologs &lt;ref name=&quot;Dessimoz2008&quot; /&gt;: if a likelihood ratio test of the LGT hypothesis and a hypothesis of no LGT rejects the null, a putative LGT event is inferred. In addition, a pair-wise comparison allows inference of potential donors and provides an estimation of the time since the LGT event.
=====Phyletic profiles—presence and absence of genes=====
A group of orthologs or homologs can be analyzed in terms of the presence/absence of group members in the reference genomes; such patterns are called phyletic profiles&lt;ref name=&quot;Kensche2008&quot; /&gt;. To find LGT events, phyletic profiles are scanned for an unusual distribution of genes.
Arguably, the most straightforward use of phyletic profiles in the detection of LGT is the presence of top-scoring BLAST hits in an unrelated species. For example, when phyletic profiles of the Bacterium T. maritima showed that most of the best BLAST matches are found in the Archeal species and not the closely related Bacteria, Nelson et al. obtained a list of LGT candidate genes&lt;ref name=&quot;Nelson1999&quot; /&gt;; the predictions were later analyzed using structural features of the DNA molecule&lt;ref name=&quot;Worning2000&quot; /&gt; (Section XX).
Absence of a homolog in a group of closely related species is a clue that the examined gene might have arrived via an LGT event. For example, the three facultatively symbiotic Frankia sp. strains are of strikingly different sizes: 5.43 Mbp, 7.50 Mbp and 9.04 Mbp, depending on their range of hosts &lt;ref name=&quot;Normand2007&quot; /&gt;. Marked portions of strain-specific genes had no significant hit in the reference database, and were possibly acquired by LGT transfers from other Bacteria.
Similarly, the three phenotypically diverse E. coli strains, uropathogenic, enterohemorrhagic and benign, share about 40% of the combined gene pool, the core genes; the 60% of strain-specific genes are likely LGT candidates&lt;ref name=&quot;Welch2002&quot; /&gt;. To strengthen the case for the strain-specific genes originating from LGT, Welch and coworkers showed they have a strikingly different codon usage pattern from the core genes and a mostly conserved gene order.
=====Scanning for polymorphic sites=====
Larger stretches of sequence identity allow for multiple homologous recombination sites, so lateral transfer between closely related species often results in the exchange of ORF fractions&lt;ref name=&quot;Ochman2000&quot; /&gt;&lt;ref name=&quot;Papke2004&quot; /&gt;. The analysis of a group of four E. coli and two Shigella flexneri strains revealed that the sequence stretches in common to all six strains contain polymorphic sites, consequences of homologous recombination&lt;ref name=&quot;Mau2006&quot; /&gt;. The method is, however, restricted to the sites in common to all analyzed species, limiting the analysis to a group of closely related organisms.
=====Limitations of implicit phylogenetic methods=====
In principle, implicit phylogenetic methods can detect any of the three sorts of LGT events: insertion of a new gene, insertion of a paralog, and insertion of a xenolog in orthologous gene displacement. However, practical considerations can result in limitations. Evolutionary distance approaches analyze groups of homologs, usually created by grouping best bidirectional hits. If the analysis leaves out groups that do not have a representative in all taxa (ORFans—ORFs present in only one genome—being an extreme example) and/or groups that are too small, only xenologous displacement can be detected.
Moreover, computational search for homologs (and orthologs in particular) is often based on sequence similarity—best BLAST bidirectional hits; the most appropriate candidate, however, does not need to be the top BLAST hit&lt;ref name=&quot;Koski2001&quot; /&gt;).
A list of top sequence similarity hits is used to create phyletic patterns that detect if a gene was lost from the genome; considering gene remnants as lost could inflate the number of LGT events.

{| class=&quot;wikitable&quot; style=&quot;float: right; margin-left: 1em; text-align: center;&quot; id=&quot;table1&quot;
|+ Table 1: LGT Inference Methods
|-
! Evaluation !! Evaluation strategy !! Tested principles and references 
|-
| Atypical Gene detection (Azad and Lawrence 2005&lt;ref name=&quot;Azad2005&quot; /&gt;) || Simulated sequence - HMMs. Model of the host - based on E. coli; model of the donor - based on 10 other Bacteria || Codon usage bias and dinucleotide frequencies (S Karlin, Mrázek, and Campbell 1998&lt;ref name=&quot;Karlin1998B&quot; /&gt;; S Karlin 1998&lt;ref name=&quot;Karlin1998&quot; /&gt;; Hayes and Borodovsky 1998&lt;ref name=&quot;Hayes1998&quot; /&gt;) 
|-
| Reassessment of first-order Markov models (D. Q. Cortez, Lazcano, and Becerra 2005&lt;ref name=&quot;Cortez2005&quot; /&gt;) || Real data. Host genome - E. coli; donor genes - selected from 30 other Prokaryotes || GC content, codon usage bias, phyletic patterns, modeling the genomic signature (J G Lawrence and Ochman 1997&lt;ref name=&quot;Lawrence1997&quot; /&gt;; Daubin, Lerat, and Perrière 2003&lt;ref name=&quot;Daubin2003&quot; /&gt;; Nakamura et al. 2004&lt;ref name=&quot;Nakamura2004&quot; /&gt;; D. Q. Cortez, Lazcano, and Becerra 2005&lt;ref name=&quot;Cortez2005&quot; /&gt;) 
|-
| Quantification of LGT in cyanobacteria (Zhaxybayeva et al. 2006&lt;ref name=&quot;Zhaxybayeva2006&quot; /&gt;) || Simulated whole-genome evolution; gene families with and without LGT || Quartet bipartition; their own implementation, based on (Hendy and Penny 1993&lt;ref name=&quot;Hendy1993&quot; /&gt;; Lento et al. 1995&lt;ref name=&quot;Lento1995&quot; /&gt;) 
|-
| Case study on nitrogen fixation genes (Kechris et al. 2006&lt;ref name=&quot;Kechris2006&quot; /&gt;) || Real data - 135 microbial genomes from TIGR CMR || Phyletic patterns, codon usage, and tests of topologies; their own implementations 
|-
| A benchmark for LGT detection (Becq, Churlaud, and Deschavanne 2010&lt;ref name=&quot;Becq2010&quot; /&gt;) || Simulated data from (Azad and Lawrence 2005&lt;ref name=&quot;Azad2005&quot; /&gt;) || GC content, codon usage bias, oligonucleotide frequency (Dufraigne et al. 2005&lt;ref name =&quot;Dufraigne2005&quot; /&gt;; Garcia-Vallvé, Romeu, and Palau 2000&lt;ref name=&quot;GarciaVallv2000&quot; /&gt;; Hooper and Berg 2002&lt;ref name=&quot;Hooper2002&quot; /&gt;; Samuel Karlin 2001&lt;ref name=&quot;Karlin2001&quot; /&gt;; J G Lawrence and Ochman 1998&lt;ref name=&quot;Lawrence1998&quot; /&gt;; Hayes and Borodovsky 1998&lt;ref name=&quot;Hayes1998&quot; /&gt;; Tsirigos and Rigoutsos 2005&lt;ref name=&quot;Tsirigos2005&quot; /&gt;; Tu and Ding 2003&lt;ref name=&quot;Tu2003&quot; /&gt;; van Passel et al. 2005&lt;ref name=&quot;vanPassel2005&quot; /&gt;) 
|-
| Prunier (Abby et al. 2010&lt;ref name=&quot;Abby2010&quot; /&gt;) || Simulated whole-genome evolution from (Galtier 2007) &lt;ref name=&quot;Galtier2007&quot; /&gt;|| Subtree pruning and regrafting (Abby et al. 2010&lt;ref name=&quot;Abby2010&quot; /&gt;; Nakhleh, Ruths, and Wang 2005&lt;ref name=&quot;Nakhleh2005&quot; /&gt;; Beiko and Hamilton 2006&lt;ref name=&quot;Beiko2006&quot; /&gt;) 
|-
| Sequence-based methods combined with gene context (Azad and Lawrence 2011&lt;ref name=&quot;Azad2011&quot; /&gt;) || Simulated data, modified approach from (Azad and Lawrence 2005&lt;ref name=&quot;Azad2005&quot; /&gt;) || GC content, codon usage bias, dinucleotide and heptanucleotide frequency, modeling the genomic signature (J G Lawrence and Ochman 1998&lt;ref name=&quot;Lawrence1998&quot; /&gt;; S Karlin, Mrázek, and Campbell 1998&lt;ref name=&quot;Karlin1998B&quot; /&gt;; Azad and Lawrence 2007&lt;ref name=&quot;Azad2007&quot; /&gt;; S Karlin 1998&lt;ref name=&quot;Karlin1998&quot; /&gt;; Tsirigos and Rigoutsos 2005&lt;ref name=&quot;Tsirigos2005&quot; /&gt;; Nakamura et al. 2004&lt;ref name=&quot;Nakamura2004&quot; /&gt;&quot;) 
|-
| Confounding factors in LGT detection (Than et al. 2007&lt;ref name=&quot;Than2007&quot; /&gt;) || Modified tree topology via SPR moves || Subtree pruning and regrafting (Nakhleh, Ruths, and Wang 2005&lt;ref name=&quot;Nakhleh2005&quot; /&gt;; Hallett and Lagergren 2001&lt;ref name=&quot;Hallett2001&quot; /&gt;) 
|-
| Evaluating SPR methods (Beiko and Hamilton 2006&lt;ref name=&quot;Beiko2006&quot; /&gt;) || Modified tree topology - combinations of random donor and host edges on the reference tree; recovering the edits || Subtree pruning and regrafting (Beiko and Hamilton 2006&lt;ref name=&quot;Beiko2006&quot; /&gt;; MacLeod et al. 2005&lt;ref name=&quot;MacLeod2005&quot; /&gt;; Hallett and Lagergren 2001&lt;ref name=&quot;Hallett2001&quot; /&gt;) 
|-
| Evaluating tests of topologies and bipartitions (Poptsova and Gogarten 2007&lt;ref name=&quot;Poptsova2007&quot; /&gt;) || Modified tree topology - artificial swaps of branches on the gene tree || Tests of topologies and bipartitions (Hidetoshi Shimodaira 2002&lt;ref name=&quot;Shimodaira2002&quot; /&gt;; Robinson and Foulds 1981&lt;ref name=&quot;Robinson1981&quot; /&gt;; Lento et al. 1995&lt;ref name=&quot;Lento1995&quot; /&gt;; Zhaxybayeva, Lapierre, and Gogarten 2004&lt;ref name=&quot;Zhaxybayeva2004B&quot; /&gt;) 
|}

==Evaluating LGT inference==
Assessing the methods for the detection of LGT is crucial for the interpretation of their results. However, this is not a trivial task. Although some LGT mechanisms leave telltale clues in the genome and can readily be recognized&lt;ref name=&quot;Zaneveld2008&quot; /&gt;, obtaining an unbiased benchmark is hindered by the large evolutionary scale on which LGT operates.
Just as there are two different computational bases for detecting LGT events—sequence composition and phylogeny—there are corresponding computational strategies for their evaluation (Fig. XX).
One strategy is sequence-based. Inserting known donor genes in the known position of the host genome results in a chimeric genome. The donor and the host sequences can either be obtained from the sequence database (real genomes)&lt;ref name=&quot;Cortez2005&quot; /&gt; or they can be simulated (artificial genomes). Artificial genomes are obtained, for example, using Markov models &lt;ref name=&quot;Azad2005&quot; /&gt; or by simulating whole-genome evolution &lt;ref name=&quot;Galtier2007&quot; /&gt;.
The other strategy is based on swapping branches on the phylogenetic tree. This implementation is simpler than the sequence-based evaluation. However, the major drawback is that only explicit phylogenetic methods can be tested.

[[File:SimulationOfLGTOverview.png|564px|thumb|center|{{Figure|2}} '''''Strategies used to simulate LGT events'''. (A) chimeric genomes are created by merging parts of different
genomes - real or artificial, and (B) the tree topology is modified by regrafting nodes of the tree.'']]

==Conclusions==
Computational methods used in inferring lateral gene transfer are based on two principles: one is sequence composition and the other is evolutionary history. Sequence composition-based methods look for deviations from the genomic average and need only the genome under study for the analysis. Straightforward as they are in the principles, they cannot detect the donor genome, and the signal is lost for ancient transfers. Phylogenetic methods are able to pinpoint the donor and are not sensitive to amelioration of the donor sequence; they are, however, often restricted to detecting xenologous gene displacement, either by the principle itself (explicit phylogeny-based methods) or practical considerations (implicit phylogeny-based methods).
Due to the heterogeneity of the methods used in detecting LGT, a comprehensive assessment of all principles used in the detection of LGT still does not exist. However, case studies on nitrogen fixation genes &lt;ref name=&quot;Kechris2006&quot; /&gt; and studies using artificial genomes&lt;ref name=&quot;Azad2011&quot; /&gt; show the potential of benchmarking and subsequent refinement in providing a clearer picture of the direction and the impact of lateral gene transfer.

For now, the conclusions about the power of various LGT detection principles largely depend on the theoretical considerations of the detection principles employed. We therefore see potential for a database with the benchmarking results. It would provide a reference set, not only to establish the weak and strong points of the current methods, but also to put exact numbers on the accuracy and guide the development of new methods. Most importantly, we would obtain a more precise estimate of LGT and gain insight in understanding the evolutionary history of modern genomes.
==Acknowledgements==
Fran, Jelena, Daniel, Steffan provided constructive comments.

==References==
&lt;references&gt;
&lt;ref name=&quot;Abby2010&quot; &gt;Abby, Sophie, Eric Tannier, Manolo Gouy, and Vincent Daubin. 2010.  Detecting lateral gene transfers by statistical reconciliation of phylogenetic forests.  BMC Bioinformatics 11 (1) (June): 324. doi:10.1186/1471-2105-11-324.&lt;/ref&gt;
&lt;ref name=&quot;Allen2001&quot; &gt;Allen, Benjamin L., and Mike Steel. 2001.  Subtree Transfer Operations and Their Induced Metrics on Evolutionary Trees.  Annals of Combinatorics 5 (1) (June): 1-15. doi:10.1007/s00026-001-8006-8.&lt;/ref&gt;
&lt;ref name=&quot;Andersson2005&quot; &gt;Andersson, J O. 2005.  Lateral gene transfer in eukaryotes.  Cellular and Molecular Life Sciences: CMLS 62 (11) (June): 1182-1197. doi:10.1007/s00018-005-4539-z.&lt;/ref&gt;
&lt;ref name=&quot;Arber1991&quot; &gt;Arber, W. 1991.  Elements in microbial evolution.  Journal of Molecular Evolution 33 (1) (July): 4-12.&lt;/ref&gt;
&lt;ref name=&quot;Azad2005&quot; &gt;Azad, Rajeev K, and Jeffrey G Lawrence. 2005.  Use of Artificial Genomes in Assessing Methods for Atypical Gene Detection.  PLoS Comput Biol 1 (6) (November 11): e56. doi:10.1371/journal.pcbi.0010056.&lt;/ref&gt;
&lt;ref name=&quot;Azad2007&quot; &gt;Azad, Rajeev K, and Jeffrey G Lawrence. 2007.  Detecting laterally transferred genes: use of entropic clustering methods and genome position.  Nucleic Acids Research 35 (14): 4629-4639. doi:10.1093/nar/gkm204.&quot; &lt;/ref&gt;
&lt;ref name=&quot;Azad2011&quot; &gt;Azad, Rajeev K., and Jeffrey G. Lawrence. 2011.  Towards more robust methods of alien gene detection.  Nucleic Acids Research (February 4). doi:10.1093/nar/gkr059. http://nar.oxfordjournals.org/content/early/2011/02/04/nar.gkr059.abstract.&lt;/ref&gt;
&lt;ref name=&quot;Babic2008&quot; &gt;Babic, Ana, Ariel B Lindner, Marin Vulic, Eric J Stewart, and Miroslav Radman. 2008.  Direct visualization of horizontal gene transfer.  Science (New York, N.Y.) 319 (5869) (March 14): 1533-1536. doi:10.1126/science.1153498.&lt;/ref&gt;
[truncated: 34,233,492 more chars]
